# Supplementary material for: Integrated multi-omics analysis reveals the molecular mechanism of tuber morphogenesis under different planting densities in yam (Dioscorea opposita Thunb.)
Source: Front Plant Sci. 2026 May 19;17:1849989. doi: 10.3389/fpls.2026.1849989 (PMC13226005; doi:10.3389/fpls.2026.1849989)
Supplement: Supplementary file 2 [file Table1.xlsx]

## Sheet: Table S1
Table S1 Information on the RNA-seq results.
Sample	Raw reads	Clean reads	Q20(%)	Q30(%)	GC content(%)	Total reads	Reads mapped	Unique mapped	Multi mapped
H1_1	48653016	48182564	99.45	97.87	45.19	48182564	41421661	39009391	2412270
H1_2	54899046	54268728	99.47	97.98	45.52	54268728	46796266	42736217	4060049
H1_3	48750130	48044540	99.47	97.95	45.32	48044540	41450318	38863806	2586512
H2_1	56101742	54934096	99.38	97.6	45.39	54934096	39736357	36322486	3413871
H2_2	58900454	58089054	99.43	97.8	45.14	58089054	43494958	40151659	3343299
H2_3	45833610	45147608	99.36	97.55	45.32	45147608	31316370	29109197	2207173
H3_1	58192592	57224986	99.47	97.94	44.96	57224986	46264158	41762766	4501392
H3_2	56079796	55376162	99.42	97.77	45.16	55376162	44275612	39616509	4659103
H3_3	68393768	67584388	99.43	97.81	45.18	67584388	48662597	44497950	4164647
L1_1	54753466	54100376	99.48	97.99	45.16	54100376	46474511	43677996	2796515
L1_2	51011364	50201122	99.45	97.87	45.2	50201122	42925322	40329923	2595399
L1_3	72091304	71014910	99.39	97.69	45.04	71014910	60615892	57195096	3420796
L2_1	48357402	47690972	99.47	97.94	44.75	47690972	39152272	35234161	3918111
L2_2	52207544	51398058	99.46	97.91	45.02	51398058	40412411	37514939	2897472
L2_3	39298202	38741428	99.45	97.87	44.74	38741428	31119803	28388521	2731282
L3_1	46458678	45699066	99.42	97.78	45.24	45699066	35332475	34137017	1195458
L3_2	52235518	51518052	99.38	97.63	45.37	51518052	39109735	37765191	1344544
L3_3	54906502	54186000	99.38	97.63	45.24	54186000	41859759	40420179	1439580

## Sheet: Table S2
Table S2 Primer sequence for qRT-PCR genes.
Gene id	F-primer sequence (5’-3’)	R-primer sequence (5’-3’)
Dop17012	GGCAGCATCCGTGAAGTCT	TTCGTGTCCTCCTCCGTGT
Dop21947	TCTGGGTGGAGCAGGAGGTA	AAACAGCATCGCCGAGTGG
Dop21949	TGGATGGGCAAGGCACT	CTGAATACATGATGGAAGGGAG
Dop06757	ACCATCCCGACGCCATA	CATCAACATCATCTCGAAAGC
Dop07529	GAGGACGAGGAGTTGAAGAGG	CGGCAGGGTTGGATAAGAT
Dop02398	CTCACATATTCCTAACTACCCCTCT	GGCACTGAAAAGCCACCAT
Dop22433	TCTCCTGTCCTCCTTTCCTC	TGGCATACTCAACCCCTCAC
Dop17644	CCAGAAAGAGTAGGGCAACC	GAACCACGCAACGAAAGC
Dop04064	GGTGGTGATAAAGGTCATAAGTG	CGGCAATGGTGGCAAGT
Actin	ATGCCAATGTCTGGAAGTA	CGGTCAAGAGCACGAAT

## Sheet: Table S3
Table S3 List of 41 commonly DEGs in the H1 vs L1, H2 vs L2, and H3 vs L3.
Gene id	H3 vs L3.fc	H2 vs L2.fc	H1 vs L1.fc	Chr.	Sart	End	TF-family	TF-category	TF-classification
Dop01959	0.363324	0.420265	0.123371	11	1068606	1069835	--	--	--
Dop02845	10.9384	0.401566	0.255393	11	17886822	17890557	--	--	--
Dop02868	0.134425	2.20124	0.373225	11	18035346	18036377	MYB	TF	MYB->MYB
Dop03140	0.0848189	0.37709	1.88617	12	3328252	3329065	--	--	--
Dop03295	0.335136	0.440509	0.245828	12	12992592	12994527	GRAS	TF	GRAS
Dop04113	0.178912	0.517486	0.421671	13	3027100	3033181	--	--	--
Dop05084	2.5444	0.369737	1.90668	14	4326425	4327337	--	--	--
Dop06010	315.707	0.362366	2.41467	14	21314023	21317311	--	--	--
Dop06752	40.8862	0.490948	2.45818	15	6818318	6821607	--	--	--
Dop07755	0.458374	2.15188	0.303626	16	12777914	12779189	--	--	--
Dop07756	0.437794	2.89958	0.412178	16	12782876	12785117	--	--	--
Dop09134	0.0802266	0.410556	0.246689	17	20251964	20253573	--	--	--
Dop09135	0.111914	0.45861	0.279059	17	20261944	20263781	--	--	--
Dop10204	0.30907	0.46631	0.4046	18	21218024	21219826	--	--	--
Dop11071	65.7974	0.32916	1.91948	19	16177967	16181210	--	--	--
Dop11147	7.07818	0.309534	2.29619	19	17457152	17457706	--	--	--
Dop11472	42.549	0.372923	2.00623	19	20671900	20672322	--	--	--
Dop11504	5.239	0.388217	0.226861	19	20968159	20969580	--	--	--
Dop12285	0.212082	0.401453	0.429123	2	561963	563482	HB-HD-ZIP	TF	HB->HB-HD-ZIP
Dop12506	2.11749	0.482347	0.416176	2	3930366	3931508	--	--	--
Dop12952	5.61324	0.373129	2.12278	2	16540659	16542249	--	--	--
Dop13242	0.289956	0.430267	2.62836	20	1298017	1300165	--	--	--
Dop13525	0.467744	2.22952	0.362186	3	503631	505294	PLATZ	TF	PLATZ
Dop13757	5.3495	0.214352	2.06479	3	3726119	3726658	bZIP	TF	bZIP
Dop15168	10.3497	0.155664	1.9255	4	6647592	6648186	--	--	--
Dop16227	0.0809914	0.442318	2.20034	5	919100	919949	NAC	TF	NAC
Dop16587	69.9984	0.430492	2.34765	5	4049800	4051101	--	--	--
Dop17012	9.47508	0.381698	2.40984	5	16491050	16491628	--	--	--
Dop17481	13.6176	0.306686	1.85881	5	20561727	20563926	--	--	--
Dop18956	0.413207	0.263215	0.28631	6	9390986	9401733	--	--	--
Dop19583	3.11217	0.217345	0.188578	7	1748692	1749499	--	--	--
Dop20588	0.201359	2.42856	0.227488	7	25534218	25534953	--	--	--
Dop20623	0.0170627	0.373671	0.270066	7	25748304	25750013	--	--	--
Dop21227	2.87664	0.494551	0.38509	8	4552615	4559679	SET	TR	SET
Dop21944	561.943	0.466862	1.855	8	18123698	18124987	--	--	--
Dop21947	250.029	0.513214	2.14021	8	18206951	18208393	--	--	--
Dop21949	55.7116	0.466337	2.95894	8	18259562	18261153	--	--	--
Dop22417	3.67147	0.479396	0.295657	9	1540636	1541118	--	--	--
novel.1020	96.3223	0.265228	1.99642	15	21271022	21272934	--	--	--
novel.1576	13.2573	0.355822	3.80758	19	6878749	6879333	--	--	--
novel.2019	0.406512	0.445078	0.359769	3	2266125	2266578	--	--	--

## Sheet: Table S4
Table S4 The transcription factors of DEGs in H1 vs L1.
ID	Chr.	Start	End	Strand	L1_1_fpkm	L1_2_fpkm	L1_3_fpkm	H1_1_fpkm	H1_2_fpkm	H1_3_fpkm	L1_1_count	L1_2_count	L1_3_count	H1_1_count	H1_2_count	H1_3_count	log2FoldChange	pvalue	padj	Regulated	TF_Family
Dop00767	1	17104926	17108393	+	64.5313	67.8962	63.7717	21.6283	23.7078	20.1386	4403	4270	5707	1322	1581	1223	-1.47797	2.63e-65	1.51e-61	down	Others
Dop06757	15	6918420	6924967	+	99.7928	100.691	93.554	199.981	203.053	203.196	3101	2884	3813	5567	6167	5620	1.15021	4.2e-51	5.16e-48	up	bHLH
Dop09466	18	2277736	2278239	-	49.488	51.4866	54.2735	119.038	146.516	128.525	536	514	771	1155	1551	1239	1.45144	2.08e-42	1.49e-39	up	AP2/ERF-ERF
Dop04408	13	14524417	14528094	+	30.3103	27.8632	26.793	65.7957	59.9426	60.2806	596	505	691	1159	1152	1055	1.23824	4.8e-37	2.66e-34	up	bHLH
Dop16196	5	699900	702642	+	41.9745	42.6393	47.7939	18.799	18.8191	19.9808	2136	2000	3190	857	936	905	-1.09339	1.37e-36	7.33e-34	down	HB-BELL
Dop17350	5	19645908	19647159	+	54.3758	59.1947	52.1974	21.2837	22.018	22.2989	1463	1468	1842	513	579	534	-1.23119	3.04e-33	1.34e-30	down	AP2/ERF-RAV
Dop07529	16	2770072	2770917	+	104.838	125.914	122.329	229.02	253.248	253.187	1906	2110	2917	3730	4500	4097	1.16536	5.77e-33	2.42e-30	up	MYB
Dop19338	6	18010621	18012785	+	33.369	30.4233	41.3467	12.2853	11.7166	13.3933	1422	1195	2311	469	488	508	-1.38218	1.17e-31	4.39e-29	down	MYB
Dop09083	17	19857941	19859559	+	95.7717	78.0607	123.603	32.1194	34.141	32.1083	2939	2208	4975	883	1024	877	-1.48444	2.57e-31	9.01e-29	down	HB-HD-ZIP
Dop03828	13	355967	357686	-	58.9621	51.1239	66.5332	25.6103	26.4269	23.2288	2002	1600	2963	779	877	702	-1.12243	1.59e-29	4.79e-27	down	HB-HD-ZIP
Dop22373	9	1195849	1196992	+	87.5499	101.509	85.7481	178.144	171.796	179.657	1936	2069	2487	3529	3713	3536	1.05159	7.04e-28	1.7e-25	up	C2C2-Dof
Dop11652	19	22143041	22143685	+	55.2111	60.8408	61.3636	122.413	117.417	142.829	509	517	742	1011	1058	1172	1.21684	1.34e-26	2.91e-24	up	Tify
Dop11516	19	21048837	21050218	-	96.4558	73.7994	65.0962	180.189	201.986	166.316	2334	1646	2066	3906	4777	3582	1.32597	2.7e-24	4.64e-22	up	WRKY
Dop10208	18	21241884	21242533	+	33.873	37.659	34.072	85.3565	105.43	64.9984	404	414	533	912	1229	690	1.38054	8.47e-20	9.1e-18	up	C2C2-Dof
Dop09326	18	505260	505826	+	18.2195	8.6367	12.8273	44.4318	44.5038	36.975	222	97	205	485	530	401	1.77384	1.28e-19	1.33e-17	up	AP2/ERF-ERF
Dop07827	16	13596439	13597804	-	9.4601	11.056	11	3.4656	2.9897	1.8467	259	279	395	85	80	45	-1.8204	4.11e-19	4.11e-17	down	C2C2-GATA
Dop12273	2	443220	446497	-	15.3	15.0317	14.2457	7.5342	5.7918	5.6929	773	700	944	341	286	256	-1.1249	4.92e-19	4.83e-17	down	GRF
Dop14454	4	875441	876431	-	59.9851	47.9711	78.9554	19.6855	24.8919	22.5612	932	687	1609	274	378	312	-1.36468	5.37e-18	4.67e-16	down	AP2/ERF-ERF
Dop03245	12	11122084	11123703	-	56.1831	48.2529	74.542	27.0655	23.1538	22.6736	1147	908	1996	495	462	412	-1.18743	1.02e-17	8.55e-16	down	Others
Dop02594	11	15913730	15917333	+	7.9606	9.4675	9.1306	3.3938	3.6331	3.0769	343	376	516	131	153	118	-1.28737	1.65e-17	1.32e-15	down	MYB-related
Dop06045	14	21555534	21559575	+	4.8438	4.1333	6.0583	12.8797	12.9746	13.3914	89	70	146	212	233	219	1.48304	9.89e-17	7.24e-15	up	Others
Dop02868	11	18035346	18036377	-	23.2667	28.6208	34.6721	10.8872	11.1212	10.2978	396	449	774	166	185	156	-1.31581	1.22e-16	8.76e-15	down	MYB
Dop07853	16	13814955	13816105	+	19.4058	25.3082	19.4499	40.797	39.9995	46.1947	480	577	631	904	967	1017	1.09179	5.76e-16	3.93e-14	up	AP2/ERF-ERF
Dop14455	4	886095	887287	+	31.0093	29.9185	39.1957	14.2813	16.4023	11.1311	795	707	1318	328	411	254	-1.15227	8.02e-16	5.32e-14	down	AP2/ERF-ERF
Dop10137	18	20742343	20743447	-	12.871	10.9942	9.3691	2.1454	1.9664	3.4025	221	174	211	33	33	52	-2.03859	8.7e-16	5.75e-14	down	LOB
Dop11519	19	21086866	21088416	-	6.7483	2.8159	4.1556	14.238	17.8303	13.1224	182	70	147	344	470	315	1.82997	2.68e-15	1.68e-13	up	WRKY
Dop01059	10	730559	733864	-	9.2719	8.606	12.6263	4.4662	4.5742	3.6939	533	456	952	230	257	189	-1.153	4.96e-14	2.6e-12	down	HB-BELL
Dop18199	5	25989240	25992132	+	3.3709	3.2862	3.4268	1.0634	0.8248	0.741	138	124	184	39	33	27	-1.83511	5.46e-14	2.83e-12	down	C2C2-Dof
Dop08970	17	18813858	18815334	-	21.2639	16.1523	19.1644	9.3902	7.8213	9.0386	637	446	753	252	229	241	-1.00128	1.88e-13	9.06e-12	down	C3H
Dop09432	18	1692366	1693683	+	3.3442	3.6282	4.7574	0.5008	0.8763	0.3207	82	82	153	11	21	7	-2.6704	2.14e-13	1.01e-11	down	bHLH
Dop12109	19	25646532	25647732	+	27.8559	25.2922	38.1375	14.5996	12.8182	12.2196	607	508	1090	285	273	237	-1.09662	2.29e-13	1.07e-11	down	C2C2-GATA
Dop15036	4	5617548	5618471	-	5.9792	6.4869	6.7389	16.9277	16.3135	13.6301	69	69	102	175	184	140	1.39238	4.24e-13	1.91e-11	up	WRKY
Dop17610	5	21590339	21593103	-	8.5623	8.5892	8.3488	4.5148	3.3457	3.6498	398	368	509	188	152	151	-1.04348	9.92e-13	4.27e-11	down	bHLH
Dop17055	5	16983137	16987891	-	21.3856	23.488	19.6263	39.4185	36.7378	51.1689	324	328	390	535	544	690	1.09073	1.27e-12	5.35e-11	up	AP2/ERF-ERF
Dop17461	5	20452285	20454242	+	14.733	18.1403	18.7133	7.0785	7.1658	8.8612	467	530	778	201	222	250	-1.05185	1.54e-12	6.43e-11	down	C2C2-Dof
Dop00098	1	684106	688058	-	3.5542	2.7179	3.0679	6.1172	5.3025	6.368	227	160	257	350	331	362	1.0373	2.49e-12	9.97e-11	up	HB-BELL
Dop09028	17	19301694	19304023	+	10.0169	7.5964	7.3051	15.0335	15.2875	17.4647	299	209	286	402	446	464	1.05041	4.3e-12	1.67e-10	up	bHLH
Dop00090	1	618636	619363	-	14.8933	13.384	19.1037	4.8519	6.9323	4.5962	233	193	392	68	106	64	-1.42224	6.08e-12	2.31e-10	down	AP2/ERF-ERF
Dop00566	1	6568533	6571475	+	6.5911	6.4433	6.286	2.4958	3.1216	2.8784	283	255	354	96	131	110	-1.07536	3.91e-11	1.32e-09	down	MYB-related
Dop17558	5	21089381	21092683	-	6.1643	5.4519	8.1225	2.6552	2.1937	2.0702	184	150	318	71	64	55	-1.40901	4.04e-11	1.36e-09	down	GARP-G2-like
Dop19123	6	16431328	16445498	-	5.3796	6.0309	6.7334	1.4512	1.0091	2.2162	120	124	197	29	22	44	-1.85413	4.44e-11	1.48e-09	down	NAC
Dop07199	15	22108307	22109497	+	5.0352	5.6904	5.9184	9.8361	12.1495	10.5128	120	125	185	210	283	223	1.07269	7.45e-11	2.39e-09	up	LOB
Dop21890	8	17189325	17195503	-	3.9484	4.4183	3.5935	1.5922	1.6709	1.44	191	197	228	69	79	62	-1.2377	4.44e-10	1.24e-08	down	TCP
Dop19384	7	204296	205956	-	1.4189	2.1691	2.0653	0.252	0.3959	0.2898	44	62	84	7	12	8	-2.47973	6.24e-09	1.42e-07	down	MYB
Dop01954	11	1031104	1032197	-	6.4973	5.7584	7.3608	2.0941	2.7621	2.5704	142	116	211	41	59	50	-1.29274	1e-08	2.18e-07	down	HSF
Dop01951	11	1003743	1008035	-	3.362	2.8138	4.7395	1.685	1.5725	1.3876	245	189	453	110	112	90	-1.12664	1.89e-08	3.95e-07	down	HB-HD-ZIP
Dop05307	14	7644857	7646077	-	4.9143	4.9541	6.2004	1.8447	2.1358	1.9056	113	105	187	38	48	39	-1.34242	2.19e-08	4.5e-07	down	MYB
Dop03295	12	12992592	12994527	-	1.3941	1.6428	1.6493	0.3756	0.3443	0.4321	58	63	90	14	14	16	-1.92035	5.12e-08	9.63e-07	down	GRAS
Dop12638	2	9575687	9576607	-	23.5899	32.3945	18.0348	10.9659	11.572	10.4563	365	462	366	152	175	144	-1.06314	2.7e-07	4.28e-06	down	AP2/ERF-ERF
Dop04406	13	14481967	14484309	+	1.6601	1.407	2.0567	4.5748	4.0339	4.0216	32	25	52	79	76	69	1.39712	4.51e-07	6.85e-06	up	bHLH
Dop21227	8	4552615	4559679	+	6.5914	6.6886	4.8755	3.3678	1.7447	1.879	201	188	195	92	52	51	-1.27718	5.83e-07	8.68e-06	down	SET
Dop13757	3	3726119	3726658	+	6.0321	6.0769	4.4019	9.5231	12.079	12.4894	70	65	67	99	137	129	1.16378	8.09e-07	1.17e-05	up	bZIP
Dop08899	17	17924805	17925521	-	5.6727	5.6735	3.9871	10.4877	10.8824	9.9583	64	59	59	106	120	100	1.1484	1.1e-06	1.54e-05	up	bHLH
Dop03010	12	1072479	1073178	+	17.4316	8.4141	7.0394	3.6278	4.0809	3.0705	236	105	125	44	54	37	-1.49944	3.88e-06	4.76e-05	down	AP2/ERF-ERF
Dop04064	13	2539444	2539980	+	19.7572	22.9391	18.8293	6.2874	12.9444	8.0807	228	244	285	65	146	83	-1.06107	6.04e-06	7.05e-05	down	C2H2
Dop18942	6	9032547	9033483	+	1.4899	1.1853	1.0223	3.049	4.9796	2.3435	30	22	27	55	98	42	1.60379	7.08e-06	8.1e-05	up	AP2/ERF-ERF
Dop04042	13	2337810	2338436	+	5.3436	4.9921	4.1872	7.3732	10.2511	10.1728	72	62	74	89	135	122	1.05242	8.19e-06	9.21e-05	up	C2H2
Dop11498	19	20915222	20916282	+	9.6927	7.1849	14.6796	5.2874	4.8912	4.287	221	151	439	108	109	87	-1.01771	1e-05	0.00011	down	OFP
Dop18355	5	27320775	27322571	-	2.3305	2.2797	2.3885	0.7676	0.9381	0.7297	61	55	82	18	24	17	-1.41277	1.83e-05	0.000189	down	SBP
Dop09068	17	19657915	19659721	-	0.9462	0.3422	0.7214	0.032	0.1467	0	33	11	33	1	5	0	-3.34058	7.09e-05	0.000611	down	WRKY
Dop11517	19	21063745	21064906	-	0.9628	1.7989	1.1011	2.6271	6.3481	2.2235	18	31	27	44	116	37	1.648	0.000111	0.000902	up	WRKY
Dop11914	19	24300959	24309810	+	0.6514	0.7067	0.9002	1.9541	1.9577	1.6009	16	16	29	43	47	35	1.38493	0.000136	0.001071	up	TCP
Dop15042	4	5636665	5637418	-	0.9375	1.8493	1.4295	2.6638	4.6215	4.0216	11	20	22	28	53	42	1.53772	0.000175	0.001339	up	WRKY
Dop01777	10	17532920	17533648	+	4.3406	5.6787	4.088	2.2801	1.3715	2.0798	68	82	84	32	21	29	-1.19652	0.000176	0.001342	down	NF-YC
Dop16227	5	919100	919949	-	2.5172	2.0666	1.193	5.0881	4.1068	3.516	37	28	23	67	59	46	1.2573	0.000267	0.001905	up	NAC
Dop02020	11	1635631	1650001	+	2.0107	2.0256	2.3543	3.4469	6.3187	3.55	28	26	43	43	86	44	1.16677	0.000579	0.003682	up	MADS-MIKC
Dop21674	8	9682868	9684419	+	1.4967	1.3778	1.2794	0.4556	0.232	0.5096	33	28	37	9	5	10	-1.69506	0.000664	0.004138	down	C2H2
Dop12285	2	561963	563482	+	2.714	3.1051	2.8593	1.2669	1.5147	0.9425	55	58	76	23	30	17	-1.11007	0.000728	0.004459	down	HB-HD-ZIP
Dop21103	8	3304840	3306180	-	1.563	2.907	1.2938	0.7976	0.6397	0.301	35	60	38	16	14	6	-1.62622	0.0008	0.004827	down	AUX/IAA
Dop12207	19	26291651	26293524	+	2.779	2.5125	1.954	0.7238	1.5796	0.6592	90	75	83	21	50	19	-1.17467	0.0008	0.004828	down	MYB
Dop11518	19	21074904	21076308	-	2.2233	0.617	0.8278	2.9435	4.9727	1.917	43	11	21	51	94	33	1.53679	0.000868	0.005177	up	WRKY
Dop09935	18	19012840	19013947	-	3.0648	2.1058	3.1156	1.2544	1.3065	0.9756	60	38	80	22	25	17	-1.12211	0.001142	0.006496	down	MYB
Dop16243	5	1019614	1020597	+	2.0784	1.9417	2.9492	0.8378	0.9451	0.8432	36	31	67	13	16	13	-1.3043	0.001327	0.007388	down	NAC
Dop00108	1	750485	753162	+	1.3264	0.8082	1.5239	0.5071	0.5205	0.6124	73	41	110	25	28	30	-1.05253	0.001342	0.007448	down	Trihelix
Dop21055	8	2882204	2883081	-	3.2655	3.6693	2.134	4.8169	5.2503	7.7308	28	29	24	37	44	59	1.09494	0.002771	0.013521	up	WRKY
Dop08026	16	15202897	15204058	+	1.1149	0.5785	1.7	0.2164	0.4463	0.1634	23	11	46	4	9	3	-1.9221	0.002841	0.013803	down	MYB
Dop10433	19	278022	279459	+	3.4456	1.2058	5.254	1.4475	1.5542	0.8741	93	30	186	35	41	21	-1.24131	0.003087	0.014762	down	MYB
Dop18033	5	24685443	24687215	-	1.286	0.9966	1.5808	0.6445	0.6713	0.3538	49	35	79	22	25	12	-1.1053	0.00319	0.015159	down	GRAS
novel.2931	8	4102994	4104895	-	7.1683	2.1893	2.9163	1.5802	2.0955	1.9627	238	67	127	47	68	58	-1.00785	0.005027	0.021855	down	WRKY
Dop06886	15	9970018	9970781	-	1.1993	1.0409	0.9144	1.9635	2.4542	2.3356	15	12	15	22	30	26	1.21553	0.006018	0.025294	up	EIL
Dop13525	3	503631	505294	+	1.2308	1.5938	1.3622	0.1773	0.4469	0.8922	31	37	45	4	11	20	-1.3532	0.007167	0.029228	down	PLATZ
Dop10160	18	20908934	20910564	-	0.683	1.0374	1.3192	0.3558	0.3261	0.3069	15	21	38	7	7	6	-1.51962	0.007337	0.029789	down	bHLH
Dop18941	6	9026351	9027259	+	0.8703	0.7775	2.7711	2.6858	2.9331	3.2784	17	14	71	47	56	57	1.10291	0.009356	0.036278	up	AP2/ERF-ERF
Dop17147	5	18009892	18010924	+	1.3295	1.0818	2.2808	0.7421	0.2834	0.6846	24	18	54	12	5	11	-1.36346	0.010309	0.039077	down	NAC
Dop09933	18	18998108	18999301	-	1.2471	1.0571	1.0994	0.348	0.4785	0.5692	32	25	37	8	12	13	-1.17515	0.010569	0.039835	down	zf-HD
Dop15876	4	23112772	23113802	-	1.4902	1.1758	2.2723	0.9829	0.4158	0.2283	22	16	44	13	6	3	-1.50903	0.010633	0.040013	down	MYB
Dop15387	4	9020779	9021950	+	1.4997	1.4411	1.0454	0.574	0.5261	0.5777	35	31	32	12	12	12	-1.13743	0.010901	0.040755	down	zf-HD
Dop02571	11	15719043	15720197	+	2.7373	0.9899	2.2475	0.8618	0.6463	0.7886	39	13	42	11	9	10	-1.27498	0.01379	0.048866	down	GARP-G2-like

## Sheet: Table S5
Table S5 The transcription factors of DEGs in H2 vs L2.
ID	Chr.	Start	End	Strand	L2_1_fpkm	L2_2_fpkm	L2_3_fpkm	H2_1_fpkm	H2_2_fpkm	H2_3_fpkm	L2_1_count	L2_2_count	L2_3_count	H2_1_count	H2_2_count	H2_3_count	log2FoldChange	pvalue	padj	Regulated	TF_Family
Dop02868	11	18035346	18036377	-	91.2338	86.3834	94.5925	185.559	210.874	202.766	1227	1251	1029	2602	3281	2286	1.07588	6.46682e-38	2.28835e-34	up	MYB
Dop17847	5	23317172	23319272	+	43.3199	47.7581	59.6552	18.4292	18.0552	18.8287	1010	1199	1125	448	487	368	-1.50561	2.17067e-30	3.84057e-27	down	MYB
Dop15849	4	22881720	22883097	-	165.287	194.572	159.927	81.9803	92.871	89.9906	3326	4216	2603	1720	2162	1518	-1.03756	1.16457e-24	1.08446e-21	down	NAC
Dop03010	12	1072479	1073178	+	29.0707	31.1639	20.6861	75.0385	95.0996	96.1193	311	359	179	837	1177	862	1.64608	3.1026e-24	2.38671e-21	up	AP2/ERF-ERF
Dop15241	4	7378056	7379308	-	35.9567	34.7675	28.8571	69.021	79.511	67.6906	704	733	457	1409	1801	1111	1.05121	9.5368e-20	4.32653e-17	up	LOB
Dop02882	11	18150968	18155300	-	23.6531	33.6471	23.5094	62.8578	61.9767	66.7131	1117	1711	898	3095	3386	2641	1.18129	1.29275e-17	4.76515e-15	up	C2C2-GATA
novel.2634	6	3861648	3862409	.	20.6344	26.9855	26.4662	55.1464	56.8483	65.4557	267	376	277	744	851	710	1.19842	2.49268e-17	8.32131e-15	up	AP2/ERF-ERF
Dop11881	19	24019964	24020605	-	11.0073	13.0333	13.3818	30.2638	33.6974	33.0458	120	153	118	344	425	302	1.31264	7.1161e-17	2.13399e-14	up	AP2/ERF-ERF
Dop06154	15	294540	296203	+	10.5279	12.4647	14.5715	5.5113	4.8583	5.0536	251	320	281	137	134	101	-1.34224	1.83059e-13	3.17535e-11	down	MYB
Dop08170	17	551590	552935	-	17.8068	15.7647	22.2312	9.861	9.8705	8.7682	407	388	411	235	261	168	-1.02508	1.62891e-10	1.64688e-08	down	bZIP
Dop14590	4	1885144	1886261	+	21.6514	24.1043	14.8353	8.8818	3.8896	5.8347	332	398	184	142	69	75	-1.76238	5.00999e-10	4.49958e-08	down	MYB
Dop14569	4	1726332	1728201	-	8.1208	9.5893	11.2367	3.5075	2.4638	4.6833	151	192	169	68	53	73	-1.50966	8.01922e-09	5.45708e-07	down	NAC
Dop13757	3	3726119	3726658	+	7.6338	5.4689	5.5279	1.3597	0.9426	1.6912	70	54	41	13	10	13	-2.3069	4.33936e-08	2.4451e-06	down	bZIP
Dop15714	4	21287916	21288896	+	7.5638	4.7386	8.0153	12.8967	19.614	15.5394	126	85	108	224	378	217	1.18324	1.71212e-07	8.3913e-06	up	OFP
Dop19123	6	16431328	16445498	-	9.3043	10.9061	9.6093	3.7545	5.8357	5.2112	164	207	137	69	119	77	-1.07871	6.06129e-07	2.52335e-05	down	NAC
Dop04844	14	2051289	2052687	+	6.0194	9.1865	7.7542	3.5124	2.4378	4.218	143	235	149	87	67	84	-1.24261	1.60824e-06	5.96531e-05	down	AP2/ERF-ERF
Dop00305	1	2442172	2446632	-	0.5618	0.477	0.4762	1.3239	1.762	1.1297	35	32	24	86	127	59	1.41272	4.41472e-06	0.00014438	up	HB-HD-ZIP
Dop22921	9	13692878	13693752	-	9.8585	14.3406	11.1096	6.2756	5.8067	4.267	113	177	103	75	77	41	-1.16904	4.89701e-06	0.000158978	down	WRKY
Dop21227	8	4552615	4559679	+	5.2291	5.1259	4.9769	2.1892	3.2644	2.1288	126	133	97	55	91	43	-1.07466	1.11737e-05	0.000324625	down	SET
Dop12285	2	561963	563482	+	3.9967	5.1615	4.478	1.4375	1.7274	2.3094	64	89	58	24	32	31	-1.39436	1.68934e-05	0.000460604	down	HB-HD-ZIP
Dop19200	6	17120073	17124244	+	4.6114	6.3886	4.0188	2.5739	2.0257	2.6603	122	182	86	71	62	59	-1.12053	2.47698e-05	0.000626969	down	C2H2
Dop01748	10	16607601	16608740	+	10.5019	14.3102	13.3477	7.4366	6.0235	6.4395	107	157	110	79	71	55	-1.00039	3.15788e-05	0.000755033	down	WRKY
Dop03425	12	14740490	14741525	+	7.9032	8.6385	5.7933	4.0247	3.5064	3.1704	113	133	67	60	58	38	-1.12775	3.3614e-05	0.000795098	down	MYB
Dop17510	5	20761313	20762841	-	8.1166	14.6656	12.3252	7.3615	4.1561	5.8936	184	358	226	174	109	112	-1.06876	4.31296e-05	0.000974574	down	MYB
novel.2919	8	2295610	2296748	+	14.4188	11.4875	9.8513	4.1487	8.1996	2.8969	190	163	105	57	125	32	-1.29429	5.30774e-05	0.00115022	down	HB-other
Dop03418	12	14671835	14672580	+	1.7113	1.5892	2.738	4.6343	11.2247	4.3231	17	17	22	48	129	36	1.68739	0.000168546	0.00299406	up	HB-WOX
Dop15089	4	5964217	5968122	-	2.2222	1.7198	1.5263	0.4144	0.5336	0.5155	36	30	20	7	10	7	-1.9729	0.000174439	0.00307208	down	bHLH
Dop04454	13	15772243	15773563	+	3.0961	2.8166	2.4217	0.6666	1.42	0.9045	49	48	31	11	26	12	-1.54072	0.000281458	0.00453538	down	AUX/IAA
Dop13525	3	503631	505294	+	1.9094	2.7531	4.0379	7.0842	4.821	7.4925	38	59	65	147	111	125	1.11011	0.000296551	0.00469729	up	PLATZ
Dop22541	9	2872954	2878530	+	4.9438	5.4689	4.4043	2.3011	2.388	2.6018	68	81	49	33	38	30	-1.0947	0.000339817	0.00527399	down	NAC
Dop10433	19	278022	279459	+	2.0161	2.6561	1.4492	4.317	5.3497	3.6355	43	61	25	96	132	65	1.04279	0.000584275	0.00827006	up	MYB
novel.2888	7	25064563	25065134	.	3.3975	5.2585	2.5457	1.0862	1.7798	0.8597	33	55	20	11	20	7	-1.64886	0.000976939	0.0124801	down	C2H2
Dop21103	8	3304840	3306180	-	2.1476	2.0469	1.607	0.5962	0.8793	0.7416	38	39	23	11	18	11	-1.45704	0.0012613	0.0153165	down	AUX/IAA
Dop03295	12	12992592	12994527	-	1.9468	2.4294	1.1658	0.5251	0.9728	0.9434	64	86	31	18	37	26	-1.2645	0.00136106	0.0163373	down	GRAS
Dop16227	5	919100	919949	-	3.2716	8.0754	5.4285	2.8075	2.4558	2.1568	38	101	51	34	33	21	-1.23837	0.00150229	0.0176728	down	NAC
Dop00784	1	17503483	17503869	+	6.0867	3.3916	6.0201	2.0432	1.3153	2.1783	40	24	32	14	10	12	-1.55041	0.00159792	0.0185878	down	AP2/ERF-ERF
Dop16401	5	2109393	2110582	-	7.9342	5.3488	5.7402	4.6222	1.9813	3.2951	135	98	79	82	39	47	-1.00085	0.00248934	0.0261233	down	MYB
Dop03078	12	2314131	2314997	+	3.0565	1.9554	2.9391	0.7817	0.9981	1.5395	45	31	35	12	17	19	-1.33647	0.00265771	0.0274987	down	NF-YB
Dop10125	18	20648707	20649481	+	3.1742	3.7235	4.2341	1.6824	2.1661	1.5943	38	48	41	21	30	16	-1.08539	0.0039522	0.0373538	down	C2H2
Dop14120	3	16296199	16297080	-	3.421	3.1769	3.5245	1.8749	1.6193	1.3603	42	42	35	24	23	14	-1.1142	0.00396533	0.0374379	down	WRKY

## Sheet: Table S6
Table S6 The transcription factors of DEGs in H3 vs L3.
ID	Chr.	Start	End	Strand	L3_1_fpkm	L3_2_fpkm	L3_3_fpkm	H3_1_fpkm	H3_2_fpkm	H3_3_fpkm	L3_1_count	L3_2_count	L3_3_count	H3_1_count	H3_2_count	H3_3_count	log2FoldChange	pvalue	padj	Regulated	TF_Family
Dop01863	11	219877	221529	+	0.3195	0.2246	0.5696	80.1307	71.0111	40.4706	9	7	19	2675	2246	1455	7.47366	3.29667e-89	8.48726e-87	up	bHLH
novel.2931	8	4102994	4104895	-	26.0193	27.808	25.4021	1.1858	1.7252	1.8451	685	810	792	37	51	62	-3.98747	1.15878e-88	2.8198e-86	down	WRKY
Dop07529	16	2770072	2770917	+	57.5067	50.4707	48.8504	344.975	269.343	338.802	829	805	834	5894	4360	6234	2.67201	1.77539e-81	3.8461e-79	up	MYB
Dop09028	17	19301694	19304023	+	87.2895	105.548	85.2288	10.4808	13.1691	10.2945	2066	2764	2389	294	350	311	-2.96452	8.14813e-75	1.55638e-72	down	bHLH
Dop14120	3	16296199	16297080	-	63.1503	49.0063	80.8754	1.0958	1.7349	0.9539	778	668	1180	16	24	15	-5.62045	7.51688e-71	1.34879e-68	down	WRKY
Dop12120	19	25704245	25706169	-	9.647	4.2433	6.9239	252.899	173.712	160.633	300	146	255	9321	6066	6376	4.88655	7.00832e-68	1.09207e-65	up	MYB
Dop07900	16	14241430	14243768	+	41.7752	41.2039	38.9393	133.836	123.316	118.218	1665	1817	1838	6322	5519	6014	1.69097	7.66952e-62	9.59446e-60	up	MYB-related
Dop18813	6	5779930	5782709	+	147.454	145.896	154.779	23.8531	26.0251	18.6377	3093	3386	3845	593	613	499	-2.64262	1.05952e-61	1.31617e-59	down	HSF
novel.2617	6	1827530	1830990	+	0.7889	0.4074	1.0943	72.1706	51.8359	29.975	28	16	46	3036	2066	1358	6.12586	3.76023e-61	4.60668e-59	up	PLATZ
Dop01861	11	200871	202439	+	0.1496	0.0338	0.1579	41.5318	36.8068	20.1318	4	1	5	1316	1105	687	8.23904	2.16329e-52	2.07723e-50	up	bHLH
Dop10021	18	19758922	19759946	+	5.992	4.6192	8.6309	144.831	117.237	90.2989	34	29	58	974	747	654	4.25026	2.06517e-51	1.92071e-49	up	MADS-M-type
Dop09466	18	2277736	2278239	-	0.8151	0.9472	0.7866	76.0428	41.7892	43.7885	7	9	8	774	403	480	6.05162	3.69248e-51	3.32961e-49	up	AP2/ERF-ERF
Dop07853	16	13814955	13816105	+	2.8553	2.5346	2.1526	20.1765	18.7527	23.9277	56	55	50	469	413	599	3.13344	1.03353e-50	8.99984e-49	up	AP2/ERF-ERF
Dop12571	2	5719892	5721347	-	56.9076	37.4866	31.1949	2.759	3.1163	2.5618	992	723	644	57	61	57	-3.8216	7.07268e-50	5.92637e-48	down	NAC
Dop22433	9	1699684	1701703	-	262.592	187.793	243.121	37.5384	31.2425	25.5433	7732	6118	8478	1310	1033	960	-2.81216	2.89599e-48	2.22703e-46	down	WRKY
Dop01004	10	402596	404518	+	24.0938	27.5931	19.2575	2.1721	3.0806	2.3005	599	759	567	64	86	73	-3.1607	1.29549e-47	9.7513e-46	down	bZIP
Dop11578	19	21634663	21637134	-	7.7563	7.9066	8.3735	30.929	29.0487	33.6024	219	247	280	1035	921	1211	2.02649	1.6416e-47	1.22014e-45	up	C2C2-Dof
Dop02495	11	14909490	14910580	+	2.3792	2.3892	1.8601	43.494	36.0187	26.3027	27	30	25	585	459	381	4.06956	2.53987e-47	1.87213e-45	up	HMG
Dop11240	19	18920252	18921296	+	1.404	1.2689	1.47	15.2576	16.2539	13.8154	25	25	31	322	325	314	3.51707	2.05139e-46	1.46939e-44	up	TCP
Dop21104	8	3320522	3323458	+	1.8068	1.5702	1.4376	29.3755	18.5038	16.6054	52	50	49	1002	598	610	3.81375	4.26606e-46	3.01922e-44	up	AUX/IAA
Dop17644	5	21859391	21864741	-	45.9035	46.7526	40.5412	155.615	136.123	127.697	1458	1643	1525	5858	4855	5177	1.72444	4.90247e-45	3.33668e-43	up	C3H
Dop08928	17	18356613	18358161	-	0.4439	0.321	0.5248	10.0381	9.4879	11.5814	10	8	14	268	240	333	4.65318	5.70503e-45	3.8681e-43	up	C2C2-GATA
Dop00171	1	1274675	1275771	-	2.3856	2.6413	2.7697	17.4112	19.5453	19.3444	40	49	55	346	368	414	2.91568	2.37959e-44	1.57728e-42	up	MYB
Dop03675	12	16809521	16810249	+	41.6195	32.0139	27.2577	2.5811	3.5845	2.712	517	440	401	38	50	43	-3.43526	1.41773e-43	9.0919e-42	down	C2H2
Dop20858	8	1461724	1462970	+	7.6344	2.8163	5.7447	135.534	88.8923	84.9981	147	60	131	3093	1922	2089	4.32304	2.51943e-42	1.52748e-40	up	C2C2-Dof
Dop08933	17	18385751	18386335	-	2.8089	0.9974	2.2871	37.1584	33.4122	29.0014	28	11	27	439	374	369	4.10301	1.10482e-40	6.23048e-39	up	AP2/ERF-ERF
Dop17501	5	20714032	20715412	+	749.021	678.705	724.928	273.469	242.39	247.768	17626	17671	20203	7627	6405	7442	-1.42816	1.19435e-40	6.67183e-39	down	bZIP
Dop15367	4	8754837	8756362	-	142.561	106.264	118.453	17.1272	24.4607	22.0967	2128	1755	2094	303	410	421	-2.45751	2.63006e-39	1.37818e-37	down	WRKY
Dop02868	11	18035346	18036377	-	157.756	95.7689	125.76	17.0056	19.4664	14.5132	2129	1430	2010	272	295	250	-2.82638	4.73442e-39	2.4307e-37	down	MYB
Dop14471	4	1001974	1003515	-	11.6697	9.3279	7.9171	80.8766	87.4043	165.15	173	153	139	1421	1455	3125	3.60033	5.26654e-37	2.51491e-35	up	WRKY
Dop15042	4	5636665	5637418	-	34.1797	30.0178	35.123	2.5393	4.4031	2.9473	318	309	387	28	46	35	-3.26605	5.44174e-37	2.59161e-35	down	WRKY
Dop17110	5	17572348	17572983	-	19.4482	9.0458	18.3424	252.667	149.697	174.823	171	88	191	2633	1478	1962	3.68546	1.08196e-35	4.81705e-34	up	Tify
Dop17461	5	20452285	20454242	+	23.8325	24.6327	30.3031	5.237	4.2519	3.7094	599	685	902	156	120	119	-2.51572	1.24654e-34	5.16166e-33	down	C2C2-Dof
Dop06364	15	2267107	2268048	+	97.623	77.0844	67.9122	20.185	16.0893	17.9128	1567	1369	1291	384	290	367	-2.09086	4.89956e-34	1.94276e-32	down	AP2/ERF-ERF
Dop09326	18	505260	505826	+	48.2322	36.4834	30.3263	3.4932	4.5165	5.0276	466	390	347	40	49	62	-3.06508	1.14428e-33	4.46748e-32	down	AP2/ERF-ERF
Dop00772	1	17189323	17190012	-	16.8672	15.6057	17.0234	1.4316	1.0666	0.7819	169	173	202	17	12	10	-3.85584	7.01746e-32	2.49816e-30	down	LOB
Dop04064	13	2539444	2539980	+	286.545	192.509	232.817	52.5592	47.5909	58.9921	2622	1949	2523	570	489	689	-2.09281	2.1106e-31	7.30853e-30	down	C2H2
Dop11881	19	24019964	24020605	-	35.3761	37.2611	30.8743	5.399	7.3265	7.5914	387	451	400	70	90	106	-2.27723	7.57622e-30	2.42931e-28	down	AP2/ERF-ERF
Dop10649	19	2328875	2330261	+	81.7166	46.0709	74.3969	8.6018	11.1016	8.4838	1547	965	1668	193	236	205	-2.77615	1.07336e-29	3.4232e-28	down	MYB
Dop17798	5	22964473	22966310	+	96.2677	95.2248	132.622	12.3962	10.3368	4.7695	2372	2596	3870	362	286	150	-3.49797	1.62848e-29	5.1474e-28	down	AP2/ERF-ERF
Dop04472	13	16240419	16242303	-	16.1786	16.9508	14.1829	52.9941	78.1412	82.7521	314	364	326	1219	1703	2050	2.24847	2.17895e-29	6.85076e-28	up	C2H2
Dop14835	4	3869864	3871672	-	62.1704	74.313	67.2583	24.1392	23.627	23.0368	1017	1345	1303	468	434	481	-1.45768	4.99299e-28	1.45641e-26	down	C2C2-Dof
Dop18016	5	24585910	24589055	-	57.3343	43.5732	52.4067	304.986	228.209	181.882	1018	856	1102	6418	4550	4122	2.28805	6.13077e-28	1.78536e-26	up	Tify
Dop11375	19	19909627	19913297	-	1.7915	2.4288	2.0983	8.85	8.3887	9.3722	62	93	86	363	326	414	2.1387	7.91994e-28	2.2951e-26	up	mTERF
Dop22167	8	20317065	20321638	+	30.376	29.5998	25.6304	59.5308	62.4995	64.3518	1382	1490	1381	3210	3193	3737	1.19332	9.91982e-28	2.8653e-26	up	MADS-MIKC
Dop15183	4	6746732	6749795	+	46.9416	37.8354	41.1271	7.5688	10.5872	11.2334	1303	1162	1352	249	330	398	-2.02894	9.8612e-27	2.68672e-25	down	HSF
Dop08920	17	18209597	18214460	+	58.51	45.8445	52.4507	128.802	134.887	143.173	1330	1153	1412	3470	3443	4154	1.44384	1.36801e-26	3.68993e-25	up	MYB-related
Dop03403	12	14534662	14538117	+	94.4963	95.4201	109.692	30.7203	32.6018	24.6467	4734	5289	6508	1824	1834	1576	-1.70236	1.61547e-26	4.3284e-25	down	EIL
Dop04823	14	1885419	1887685	+	26.7672	37.2482	29.7495	7.3827	8.7373	8.6804	1034	1592	1361	338	379	428	-1.8497	2.56404e-26	6.78802e-25	down	GRAS
Dop00170	1	1266021	1269407	-	20.887	21.7957	15.0735	62.2815	75.4329	59.3221	867	1001	741	3064	3516	3143	1.84538	4.37829e-26	1.15053e-24	up	Pseudo ARR-B
Dop17317	5	19441037	19445056	+	14.0777	13.6213	11.4129	55.4553	42.0137	37.4691	652	698	626	3044	2185	2215	1.85675	7.02228e-26	1.82909e-24	up	AUX/IAA
Dop18438	6	466320	467983	-	456.322	393.347	419.656	964.493	843.664	970.742	7348	7008	8003	18407	15255	19952	1.19778	2.55961e-25	6.46783e-24	up	Tify
Dop14275	3	17705727	17707079	+	160.86	141.489	146.839	41.3482	54.0938	51.7546	3207	3121	3467	977	1211	1317	-1.54	3.17558e-25	7.94521e-24	down	WRKY
Dop09919	18	18862991	18864572	-	1.2062	1.5095	0.7835	13.1913	7.6844	12.0306	26	36	20	337	186	331	3.3085	6.54787e-25	1.61103e-23	up	HB-HD-ZIP
Dop15170	4	6662421	6663825	+	13.7286	10.4992	8.2164	62.2454	55.3524	41.6047	182	154	129	978	824	704	2.37103	7.30984e-25	1.79602e-23	up	HSF
Dop06757	15	6918420	6924967	+	26.0556	23.8796	22.789	75.8839	66.2496	100.127	642	651	665	2216	1833	3149	1.80453	9.34085e-25	2.27927e-23	up	bHLH
Dop17350	5	19645908	19647159	+	148.871	81.8496	127.208	16.9273	15.8624	7.8956	3176	1932	3214	428	380	215	-3.07039	4.83513e-24	1.12718e-22	down	AP2/ERF-RAV
Dop07395	16	385954	390452	+	45.1096	43.2677	30.7251	114.484	105.79	118.949	1143	1213	922	3438	3010	3847	1.58365	5.26166e-24	1.22181e-22	up	HB-KNOX
Dop08080	16	15582168	15586469	-	6.5868	9.1149	6.8501	42.8597	43.8447	26.3855	177	271	218	1365	1323	905	2.39596	7.73482e-24	1.77292e-22	up	GRF
Dop14533	4	1399008	1401326	-	33.0504	27.3326	33.3561	124.442	110.61	83.9855	1306	1195	1561	5828	4908	4236	1.83308	8.48813e-24	1.94308e-22	up	bHLH
Dop18896	6	7477662	7478972	+	153.314	143.316	134.108	40.0022	48.9532	54.7117	2393	2475	2479	740	858	1090	-1.51365	1.1106e-23	2.52285e-22	down	Others
Dop13699	3	2653682	2659797	+	1.275	1.3081	1.2512	5.9315	6.2604	7.6945	37	42	43	204	204	285	2.44312	1.22618e-23	2.77122e-22	up	SET
Dop19474	7	789215	793409	-	19.9653	17.5893	23.7975	107.2	91.2347	66.0439	396	386	559	2520	2032	1672	2.17094	1.95327e-23	4.35355e-22	up	WRKY
Dop06343	15	2116526	2118058	+	25.0459	26.2987	27.6448	7.9765	9.5486	7.9836	612	711	800	231	262	249	-1.56492	6.4256e-23	1.40572e-21	down	C2C2-Dof
Dop08225	17	950840	951703	+	59.627	38.1186	46.5917	11.0437	9.7516	11.8631	697	493	645	153	128	177	-2.07402	1.01709e-22	2.19267e-21	down	bHLH
Dop16214	5	834330	835338	+	19.3681	12.0907	14.5369	2.3556	2.6416	2.6429	333	230	296	48	51	58	-2.51896	1.06375e-22	2.29048e-21	down	OFP
Dop01824	10	18188530	18193389	+	69.4048	44.3221	72.0673	317.56	246.158	234.298	518	366	637	2809	2063	2232	2.16564	1.79561e-22	3.82921e-21	up	Tify
Dop21337	8	5423149	5426474	+	112.092	44.874	136.357	1150.87	709.928	1055.38	2208	978	3181	26868	15703	26535	3.36888	2.48022e-22	5.20787e-21	up	bHLH
Dop08445	17	3073145	3075342	+	121.615	96.6654	147.932	30.1289	29.3112	20.5698	3525	3100	5078	1035	954	761	-2.13187	3.40008e-22	7.04772e-21	down	WRKY
Dop03203	12	9742814	9748708	+	4.09	4.0357	3.9605	12.0941	12.9653	15.9923	109	119	125	382	388	544	1.83269	4.19734e-22	8.64983e-21	up	AP2/ERF-ERF
Dop10995	19	14283362	14295590	-	9.233	8.8632	5.5848	33.6614	27.6293	25.9693	483	513	346	2087	1623	1734	1.95696	4.50437e-22	9.25036e-21	up	B3-ARF
novel.1846	2	14091912	14093420	+	24.4678	32.2016	20.7119	4.9671	4.205	6.1976	399	581	400	96	77	129	-2.25786	5.01544e-22	1.02643e-20	down	FAR1
Dop03828	13	355967	357686	-	115.849	77.1112	119.712	23.0031	27.9835	21.3012	3119	2297	3817	734	846	732	-2.04745	5.15182e-22	1.05192e-20	down	HB-HD-ZIP
Dop01045	10	626273	629847	+	0.9068	1.2489	0.8387	5.7204	6.2684	6.7326	21	32	23	157	163	199	2.71427	6.87881e-22	1.39016e-20	up	E2F-DP
Dop03570	12	16035738	16038333	-	513.841	451.647	399.481	80.0348	123.187	132.762	22730	22105	20928	4196	6119	7496	-1.9497	7.27143e-22	1.46617e-20	down	C3H
Dop01751	10	16751084	16753984	+	52.2318	76.0903	49.9787	14.4777	16.7666	12.2838	1659	2674	1880	545	598	498	-1.9622	7.79729e-22	1.56157e-20	down	SBP
Dop07196	15	22080064	22081104	+	574.288	432.177	520.381	123.577	139.266	177.242	10187	8482	10932	2598	2774	4013	-1.72716	8.50153e-22	1.69687e-20	down	C2H2
novel.3086	9	1426487	1428983	+	8.8918	6.6589	7.8656	1.5005	0.8673	0.962	210	174	220	42	23	29	-2.74696	2.99878e-21	5.75895e-20	down	bHLH
novel.2888	7	25064563	25065134	.	41.8599	14.4658	38.6377	2.3373	1.4619	0.9646	408	156	446	27	16	12	-4.2591	5.25198e-21	9.91457e-20	down	C2H2
Dop00818	1	18086913	18088586	+	236.267	256.149	178.311	28.8845	57.4029	38.7546	2947	3535	2634	427	804	617	-2.34687	1.01457e-20	1.8813e-19	down	AUX/IAA
Dop04155	13	3476149	3480091	+	68.0822	81.6114	79.8448	27.8858	32.1652	29.7016	2507	3325	3482	1217	1330	1396	-1.28785	3.04067e-20	5.47259e-19	down	GRAS
Dop19917	7	14020091	14021422	+	105.437	80.7893	87.4307	13.4729	24.5553	21.3446	1281	1086	1258	194	335	331	-2.13298	8.06306e-20	1.40976e-18	down	Others
Dop01916	11	723376	729513	+	6.0191	5.9076	4.3081	26.8412	26.1521	15.8417	256	278	217	1353	1249	860	2.15823	9.7519e-20	1.69173e-18	up	MYB-related
Dop11652	19	22143041	22143685	+	3.9671	3.5855	2.7722	41.8984	30.2123	18.3269	29	29	24	363	248	171	3.20476	2.68749e-19	4.51234e-18	up	Tify
Dop20881	8	1600161	1601158	+	54.8637	50.437	51.0925	19.6477	20.109	23.7261	933	949	1029	396	384	515	-1.23168	3.82567e-19	6.33947e-18	down	AP2/ERF-ERF
Dop03726	12	17138677	17141490	+	44.4238	39.5083	42.6042	87.3442	78.336	77.997	2062	2029	2342	4805	4083	4621	1.01259	4.75169e-19	7.81565e-18	up	GRAS
Dop02723	11	17103527	17104319	-	14.2987	14.9055	9.7773	0.5921	1.6405	1.4433	163	188	132	8	21	21	-3.33123	6.58553e-19	1.07622e-17	down	LOB
Dop08561	17	5079158	5080288	-	222.019	123.248	150.798	33.6518	22.3821	13.7388	3507	2154	2821	630	397	277	-2.76074	7.98839e-19	1.29713e-17	down	WRKY
Dop06328	15	2000337	2011959	-	10.038	10.5153	8.9328	3.333	2.4336	2.141	371	430	391	146	101	101	-1.83082	1.82352e-18	2.85401e-17	down	NF-YC
Dop11604	19	21815694	21821776	-	0.5862	0.7017	0.6555	3.9169	4.0777	2.4578	37	49	49	293	289	198	2.4924	1.90639e-18	2.97846e-17	up	B3-ARF
Dop15431	4	9862232	9864033	-	10.3702	7.1716	9.4198	0.0663	0.6297	0.0616	132	101	142	1	9	1	-5.12981	2.20099e-18	3.41173e-17	down	WRKY
Dop08897	17	17895286	17896058	-	6.9704	2.8451	5.5059	55.9667	30.4363	33.8228	62	28	58	590	304	384	3.03892	2.42646e-18	3.74815e-17	up	bHLH
Dop08772	17	15608652	15613154	+	4.3471	5.2579	4.1564	15.0491	14.5743	19.2827	68	91	77	279	256	385	1.89876	3.85993e-18	5.87054e-17	up	Others
Dop16227	5	919100	919949	-	42.2127	15.7418	24.1246	2.027	3.2091	1.4116	492	203	333	28	42	21	-3.55641	3.94607e-18	5.9964e-17	down	NAC
Dop08032	16	15232796	15241322	+	51.2477	44.0258	53.9176	11.6509	17.3755	16.3022	2687	2554	3348	724	1023	1091	-1.65129	4.29403e-18	6.50291e-17	down	Jumonji
Dop22551	9	3045352	3046185	+	23.01	32.5625	26.2027	6.4122	8.3344	6.6707	327	512	441	108	133	121	-1.86552	4.97325e-18	7.46156e-17	down	zf-HD
Dop17505	5	20734345	20737205	-	140.076	129.929	123.738	45.8301	59.247	56.4348	4072	4179	4260	1579	1934	2094	-1.2151	5.1116e-18	7.66266e-17	down	NAC
Dop12285	2	561963	563482	+	22.155	24.7488	24.33	3.2556	5.7084	6.1434	356	440	463	62	103	126	-2.16831	6.43415e-18	9.58058e-17	down	HB-HD-ZIP
Dop13757	3	3726119	3726658	+	5.3252	3.929	3.3036	29.1596	18.7757	19.2426	49	40	36	318	194	226	2.49549	9.81961e-18	1.43568e-16	up	bZIP
Dop10137	18	20742343	20743447	-	28.2045	41.2248	41.4288	10.1635	7.2605	6.1572	384	621	668	164	111	107	-2.1715	1.37422e-17	1.98792e-16	down	LOB
Dop05023	14	3720126	3723682	+	3.9791	3.0795	2.535	26.6982	26.842	10.8084	167	143	126	1328	1265	579	2.82159	1.74855e-17	2.48888e-16	up	SBP
Dop11402	19	20096184	20099201	+	36.4306	35.2968	31.3	10.3159	13.1603	14.2154	1028	1102	1046	345	417	512	-1.37941	2.64738e-17	3.70884e-16	down	NAC
Dop21983	8	18752155	18753683	+	9.0901	7.5585	8.7194	49.8231	27.1998	31.0507	125	115	142	812	420	545	2.15549	3.99285e-17	5.54132e-16	up	MYB
Dop03245	12	11122084	11123703	-	95.6272	95.3626	122.005	27.3121	31.0274	38.8634	1548	1708	2339	524	564	803	-1.62348	4.50195e-17	6.20653e-16	down	Others
Dop17558	5	21089381	21092683	-	6.8446	11.9524	11.4518	1.6042	1.9942	1.5889	162	313	321	45	53	48	-2.48251	7.51958e-17	1.02391e-15	down	GARP-G2-like
Dop13731	3	3286356	3294907	-	38.7932	39.7697	37.2383	76.1998	64.6101	82.0645	1564	1774	1778	3641	2925	4223	1.0122	6.64208e-16	8.35623e-15	up	bHLH
Dop11184	19	18220873	18223944	-	42.5392	32.504	41.5217	93.0628	81.5701	84.5037	1449	1225	1675	3757	3120	3674	1.21827	7.13945e-16	8.95658e-15	up	C2H2
Dop01989	11	1327029	1328239	+	67.1114	85.7227	83.4452	226.748	163.248	197.435	1147	1621	1689	4593	3133	4307	1.37782	8.4183e-16	1.04942e-14	up	DBB
Dop16890	5	14546783	14549010	-	22.454	23.1138	20.3317	41.5103	45.2304	54.201	691	787	741	1514	1563	2129	1.16666	1.03142e-15	1.27592e-14	up	GRAS
Dop12344	2	1168605	1176929	-	16.3579	16.7471	13.3968	30.9996	30.6561	28.9432	565	640	548	1269	1189	1276	1.03375	1.15557e-15	1.4275e-14	up	GNAT
Dop01153	10	1544052	1545700	-	13.2746	8.3309	10.6078	2.192	2.6622	1.4499	373	259	353	73	84	52	-2.28652	1.25578e-15	1.54379e-14	down	GRAS
Dop22922	9	13697418	13698743	-	829.647	626.957	660.928	232.922	275.638	311.914	12893	10780	12164	4290	4810	6187	-1.2976	2.84659e-15	3.41207e-14	down	WRKY
Dop15036	4	5617548	5618471	-	78.7944	36.7437	55.6437	9.5897	13.4306	10.5313	721	372	603	104	138	123	-2.28054	5.34932e-15	6.28891e-14	down	WRKY
Dop07027	15	19672433	19674014	-	23.6903	17.7378	15.9815	3.4833	3.3371	1.1942	373	309	298	65	59	24	-2.77187	7.89641e-15	9.10856e-14	down	NAC
Dop19458	7	697548	698546	+	28.5679	23.0179	33.5965	8.7821	8.8747	8.5016	387	345	539	141	135	147	-1.64064	9.24561e-15	1.05824e-13	down	MYB
Dop04743	14	1093786	1094823	-	4.6926	5.9275	2.7689	0.1908	0.151	0.3101	83	116	58	4	3	7	-4.26792	9.4505e-15	1.081e-13	down	AP2/ERF-ERF
Dop02398	11	13700164	13705751	+	6.7833	5.976	5.4095	2.3703	2.4255	2.3486	396	386	374	164	159	175	-1.27545	1.03984e-14	1.18257e-13	down	B3-ARF
Dop05160	14	5269413	5272805	-	23.0385	23.8897	22.7919	5.3851	7.4581	9.1712	740	849	867	205	269	376	-1.59344	1.13144e-14	1.28182e-13	down	TRAF
Dop03891	13	1116140	1118766	-	34.8612	40.4652	35.7122	89.8894	89.6149	67.0944	1393	1789	1690	4257	4021	3422	1.21992	1.57941e-14	1.7679e-13	up	GRAS
Dop15191	4	6838212	6839062	-	15.1863	18.2232	17.3147	84.1921	61.2784	42.2136	177	235	239	1163	802	628	1.95263	1.74892e-14	1.9515e-13	up	WRKY
Dop19951	7	15495155	15496930	+	4.7583	5.0174	3.7946	1.0037	1.0299	1.1909	144	168	136	36	35	46	-1.99916	1.89999e-14	2.10946e-13	down	GRAS
Dop12888	2	15756215	15761581	+	22.2676	18.7672	19.9446	8.4067	9.6952	9.5051	1037	967	1100	464	507	565	-1.07415	2.08898e-14	2.30919e-13	down	NAC
Dop11681	19	22388898	22394361	+	27.1822	25.7004	21.7115	48.1307	43.5648	50.6502	629	658	595	1320	1132	1496	1.0035	2.91765e-14	3.18165e-13	up	NF-YA
Dop05033	14	3808273	3813971	+	8.2445	7.6839	5.4069	17.0423	19.6511	26.8867	609	628	473	1492	1630	2535	1.64995	3.09934e-14	3.36944e-13	up	Others
Dop22080	8	19684284	19692783	+	6.2292	5.1527	5.7059	14.0465	11.4354	11.6586	342	313	371	914	705	817	1.18748	3.42704e-14	3.70754e-13	up	SWI/SNF-BAF60b
Dop22081	8	19701015	19703498	+	4.7685	3.7329	4.8507	19.3566	15.4146	11.4136	127	110	153	611	461	388	1.85516	3.67671e-14	3.96317e-13	up	GARP-G2-like
Dop15110	4	6133026	6135550	-	0.485	0.4384	0.5915	7.7298	3.0234	6.0797	9	9	13	170	63	144	3.53166	3.74393e-14	4.02586e-13	up	C2C2-Dof
Dop05786	14	18502987	18504124	-	8.8593	5.4571	14.8183	74.7505	52.8152	43.0159	157	107	311	1570	1051	973	2.60196	4.39911e-14	4.71042e-13	up	MYB
Dop08170	17	551590	552935	-	99.8446	79.0496	82.5766	43.152	40.6528	37.2332	2290	2006	2243	1173	1047	1090	-1.04189	6.49206e-14	6.87686e-13	down	bZIP
Dop04104	13	2902609	2917885	-	12.2596	15.0545	12.2082	24.5072	27.9163	29.301	474	644	559	1123	1212	1446	1.11764	7.19818e-14	7.57514e-13	up	GNAT
Dop08054	16	15383286	15384630	-	8.5492	5.5334	3.3532	27.8296	23.7244	48.4842	155	111	72	598	483	1122	2.60062	8.49216e-14	8.89999e-13	up	HB-HD-ZIP
Dop12300	2	669965	671221	-	18.2296	15.4909	21.3248	61.1672	55.4984	40.806	301	283	417	1197	1029	860	1.57959	1.29736e-13	1.34303e-12	up	bHLH
Dop17218	5	18580776	18582670	+	387.916	346.406	262.243	91.3534	119.02	138.555	10272	10149	8224	2867	3539	4683	-1.43977	1.80276e-13	1.84791e-12	down	WRKY
Dop18941	6	9026351	9027259	+	10.007	5.0766	5.5604	0.7082	0.8049	0.2529	155	87	102	13	14	5	-3.48444	2.03789e-13	2.08052e-12	down	AP2/ERF-ERF
Dop17197	5	18413478	18424281	+	23.2651	23.3556	17.628	7.9244	9.7738	8.2832	867	963	778	350	409	394	-1.23305	2.40865e-13	2.43802e-12	down	SET
Dop17055	5	16983137	16987891	-	3.8292	3.837	5.0608	24.2314	20.4602	12.7173	46	51	72	345	276	195	2.2334	2.43714e-13	2.46383e-12	up	AP2/ERF-ERF
Dop07827	16	13596439	13597804	-	0.2303	0.3747	0.3112	2.6818	2.7895	2.8511	5	9	8	69	68	79	3.24175	2.60757e-13	2.62441e-12	up	C2C2-GATA
Dop21098	8	3266604	3271575	-	37.8361	31.8187	50.3689	14.4165	12.2796	9.8114	1136	1057	1791	513	414	376	-1.65686	6.43605e-13	6.2681e-12	down	bZIP
Dop03571	12	16049968	16050804	-	20.2034	15.0718	44.8823	3.3823	3.8554	3.1406	252	208	663	50	54	50	-2.8998	7.08067e-13	6.85829e-12	down	Trihelix
Dop11267	19	19126428	19129804	+	3.7862	4.6052	3.6391	8.8191	8.0707	8.252	188	253	214	519	450	523	1.13224	8.44371e-13	8.09903e-12	up	Trihelix
Dop06676	15	5464730	5465354	+	142.63	85.0357	144.22	37.6324	31.441	19.8625	1519	1002	1819	475	376	270	-2.00074	1.08051e-12	1.02808e-11	down	GNAT
Dop00291	1	2315332	2316302	-	20.67	11.7991	12.248	2.1928	3.337	1.2311	342	216	240	43	62	26	-2.65432	1.09803e-12	1.04363e-11	down	AP2/ERF-ERF
Dop20410	7	24182771	24183713	-	14.3548	13.8009	15.8642	5.5216	4.0105	4.8514	204	217	267	93	64	88	-1.54839	1.40961e-12	1.32418e-11	down	C2C2-Dof
Dop12273	2	443220	446497	-	33.4492	46.4308	36.5695	14.3852	16.0722	10.6975	1340	2058	1735	683	723	547	-1.43116	1.41877e-12	1.33138e-11	down	GRF
Dop17111	5	17602459	17605778	+	244.948	178.496	177.435	499.859	524.189	948.246	5017	4045	4304	12134	12056	24790	1.78476	1.88961e-12	1.7556e-11	up	Others
Dop16203	5	748699	752646	-	9.1863	7.8668	7.9196	16.7631	17.929	14.7908	381	361	389	824	835	783	1.05655	1.99613e-12	1.84684e-11	up	Others
Dop13128	2	18503353	18504810	-	76.3047	36.883	49.4439	16.5601	11.7677	9.9974	1178	630	904	303	204	197	-2.0157	2.47287e-12	2.27371e-11	down	MYB
Dop15831	4	22665777	22666774	+	35.0551	29.4909	29.7981	11.4218	13.5882	14.0999	448	417	451	173	195	230	-1.1998	2.74908e-12	2.50562e-11	down	MYB
Dop02694	11	16936239	16937286	-	6.6078	2.3788	6.7143	40.6336	32.8136	20.4005	118	47	142	860	658	465	2.64096	3.66346e-12	3.29341e-11	up	C2H2
Dop03816	13	228701	234814	-	3.2883	3.154	3.1732	1.274	1.1504	1.0515	196	208	224	90	77	80	-1.40143	4.08975e-12	3.66137e-11	down	HB-BELL
Dop08927	17	18329247	18334262	-	35.9406	40.595	28.4216	63.3297	77.5678	73.3843	1686	2107	1579	3521	4086	4394	1.1033	5.43767e-12	4.8105e-11	up	HB-HD-ZIP
Dop17162	5	18115599	18118705	-	9.5721	11.5458	7.3772	2.3495	2.9138	3.3815	275	367	251	80	94	124	-1.64573	9.48171e-12	8.24037e-11	down	GARP-G2-like
Dop11842	19	23709853	23717915	-	106.432	81.7762	72.8867	164.846	169.777	179.626	1868	1588	1515	3429	3346	4024	1.05066	1.02472e-11	8.87089e-11	up	MADS-MIKC
Dop21002	8	2486162	2489758	-	16.6597	15.4661	10.1844	35.4914	37.2919	29.9727	442	454	320	1116	1111	1015	1.35657	1.04176e-11	9.00529e-11	up	NF-YA
Dop04846	14	2073885	2075007	-	219.106	252.768	216.076	90.4919	99.1061	125.236	3853	4918	4500	1886	1957	2811	-1.05859	1.55976e-11	1.32573e-10	down	C2C2-Dof
Dop02912	12	333661	336791	+	18.6672	8.6171	26.6004	3.7489	2.5279	1.7888	605	309	1021	144	92	74	-2.68653	1.80751e-11	1.5167e-10	down	WRKY
Dop03994	13	1852451	1854897	+	19.9967	21.1903	19.5766	6.2354	7.6135	9.9221	690	809	800	255	295	437	-1.28436	3.15243e-11	2.58183e-10	down	WRKY
Dop14590	4	1885144	1886261	+	2.4046	1.8209	3.7865	12.996	10.0126	10.1324	37	31	69	237	173	199	2.10164	3.15947e-11	2.58402e-10	up	MYB
Dop14338	3	18158331	18165751	-	18.4588	18.2305	16.1163	37.5284	33.4611	54.7622	647	707	669	1559	1317	2450	1.32074	3.17654e-11	2.59678e-10	up	SBP
Dop00980	10	226754	227545	-	3.4085	0.8706	1.0011	16.1303	13.7255	10.2754	46	13	16	258	208	177	3.01708	3.76977e-11	3.05782e-10	up	AP2/ERF-ERF
Dop15849	4	22881720	22883097	-	57.9926	107.246	97.3085	26.0326	23.3306	12.416	1171	2396	2327	623	529	320	-2.02337	3.77161e-11	3.05791e-10	down	NAC
Dop07886	16	14066016	14067212	-	104.036	105.95	80.4776	21.6763	36.1078	39.0639	2122	2391	1944	524	827	1017	-1.51046	4.49671e-11	3.61938e-10	down	AP2/ERF-ERF
Dop22026	8	19183773	19186072	-	52.7154	47.0527	40.5157	21.5328	17.41	12.5783	1448	1430	1318	701	537	441	-1.37458	4.52215e-11	3.63656e-10	down	AP2/ERF-AP2
Dop08909	17	18094295	18096520	-	1.1369	1.1338	1.0262	6.4831	4.9574	3.2556	29	32	31	196	142	106	2.2243	6.41107e-11	5.04815e-10	up	AUX/IAA
Dop01026	10	531553	532443	+	30.9128	11.2049	7.953	0.3396	0.8603	1.9552	384	154	117	5	12	31	-3.89675	6.65506e-11	5.23331e-10	down	NAC
Dop09440	18	1862424	1863956	+	151.458	198.178	143.603	84.1098	67.1536	78.1309	3768	5455	4231	2480	1876	2481	-1.03491	8.20171e-11	6.37058e-10	down	HB-HD-ZIP
Dop14293	3	17845278	17851215	+	9.3519	9.8433	8.5712	3.4959	4.454	3.3156	316	368	343	140	169	143	-1.23276	8.40209e-11	6.52052e-10	down	PHD
Dop06045	14	21555534	21559575	+	2.471	3.5361	2.2024	8.3396	8.3742	9.3569	36	57	38	144	137	174	1.73829	1.05032e-10	8.04914e-10	up	Others
Dop03425	12	14740490	14741525	+	16.3094	26.4576	16.2431	6.6453	3.6621	3.5494	234	420	276	113	59	65	-2.02185	1.2688e-10	9.61968e-10	down	MYB
Dop20317	7	23485505	23488648	+	12.4802	4.0397	6.2738	0.9306	0.7237	0.1819	215	77	128	19	14	4	-3.56809	1.82269e-10	1.36444e-09	down	WRKY
Dop14933	4	4850860	4855461	+	8.4083	7.693	6.4451	14.8433	17.5845	13.0806	488	494	443	1021	1146	969	1.08631	2.43527e-10	1.80326e-09	up	Others
Dop09114	17	20093818	20094429	-	15.7263	13.7803	44.3713	3.0745	3.9282	2.4041	164	159	548	38	46	32	-2.92766	2.92257e-10	2.13824e-09	down	MBF1
Dop11135	19	17254043	17257050	-	7.467	11.2831	11.3621	44.8895	40.8679	20.7799	192	321	346	1368	1180	682	1.88642	3.29667e-10	2.39812e-09	up	HB-KNOX
Dop22541	9	2872954	2878530	+	0.9419	1.5061	1.5906	12.104	8.904	4.541	13	23	26	198	138	80	2.71707	4.56703e-10	3.27396e-09	up	NAC
Dop14391	4	390745	392479	-	3.3825	2.0788	1.3995	0.2854	0.3012	0.1855	100	68	49	10	10	7	-3.07694	7.02123e-10	4.91044e-09	down	C2H2
Dop16629	5	4553276	4555550	+	14.8037	13.0214	11.0863	35.7989	24.4048	50.4652	336	327	298	963	622	1462	1.57781	7.13856e-10	4.98857e-09	up	Others
Dop07406	16	500064	504781	-	63.1039	75.2113	74.4135	28.6249	30.3592	39.5978	1914	2524	2673	1029	1034	1533	-1.04351	1.01033e-09	6.94564e-09	down	C3H
Dop18599	6	1786489	1789199	+	2.8684	2.8434	2.0509	5.6211	6.9628	5.5275	124	136	105	288	338	305	1.29734	1.07531e-09	7.36671e-09	up	bHLH
Dop10089	18	20289658	20291246	-	21.0074	15.5901	20.0166	50.8985	40.6771	36.6162	218	179	246	626	474	485	1.24496	1.12225e-09	7.67642e-09	up	PLATZ
Dop11519	19	21086866	21088416	-	27.5426	16.6943	13.1484	6.2339	5.7051	5.0557	589	395	333	158	137	138	-1.67867	1.15751e-09	7.91151e-09	down	WRKY
Dop05047	14	3943373	3946215	-	4.7946	6.895	5.2	10.8418	13.3787	11.7366	225	358	289	603	705	703	1.15944	1.20218e-09	8.19164e-09	up	Others
Dop14611	4	2031262	2033072	+	7.2143	3.2184	7.7708	1.2096	1.0708	0.9783	156	77	199	31	26	27	-2.42174	1.32954e-09	9.01104e-09	down	WRKY
Dop01314	10	2829496	2835840	-	59.0047	50.4486	53.1865	113.689	81.4626	116.427	1481	1401	1581	3382	2296	3730	1.00454	1.47416e-09	9.95323e-09	up	GRAS
Dop08298	17	1818726	1821115	+	58.5613	63.7396	56.4971	22.9184	33.0662	25.8199	940	1132	1074	436	596	529	-1.05778	1.55279e-09	1.04445e-08	down	B3
Dop15912	4	23396598	23400222	+	3.7874	3.8551	3.3532	12.0688	8.3502	7.6342	103	116	108	389	255	265	1.41958	1.63621e-09	1.0964e-08	up	SET
Dop14216	3	17304792	17308251	+	1.417	1.3432	1.2841	4.1993	3.2318	3.845	41	43	44	144	105	142	1.54851	2.98685e-09	1.94638e-08	up	Others
Dop01053	10	678513	679954	-	0.2386	0.7007	0.1511	2.9186	3.2398	3.1773	4	13	3	58	61	68	3.1736	3.42223e-09	2.21144e-08	up	GNAT
Dop21700	8	9967903	9970648	+	2.6634	2.7116	1.9387	6.5867	6.7884	4.9647	87	98	75	255	249	207	1.40024	3.46845e-09	2.23805e-08	up	bHLH
Dop22921	9	13692878	13693752	-	43.2972	17.759	48.3787	8.1427	5.265	2.0435	498	226	659	111	68	30	-2.76726	3.89277e-09	2.50004e-08	down	WRKY
Dop13861	3	6241986	6243472	+	5.3393	7.0722	4.3141	18.5249	14.1006	11.7559	116	170	111	477	344	326	1.47976	4.18665e-09	2.67332e-08	up	C2C2-CO-like
Dop17704	5	22352575	22356190	+	10.7667	3.0153	11.9082	0.2559	0	0.1188	71	22	93	2	0	1	-6.02419	4.75217e-09	3.00954e-08	down	WRKY
Dop08987	17	18977326	18978415	-	15.506	15.7664	10.3653	5.633	5.6098	4.8509	288	324	228	124	117	115	-1.29721	5.81527e-09	3.63102e-08	down	C2C2-Dof
Dop22548	9	2970663	2974302	-	6.1381	9.433	8.7946	2.1113	3.295	2.9658	287	488	487	117	173	177	-1.47539	6.38934e-09	3.97271e-08	down	GARP-G2-like
Dop14790	4	3507035	3509728	+	5.8686	4.9397	4.0853	13.4185	11.5895	8.6867	262	244	216	710	581	495	1.25085	7.11933e-09	4.40654e-08	up	SRS
Dop21389	8	5836769	5839196	+	7.8031	5.1792	4.77	14.2308	15.5991	30.9491	192	141	139	415	431	972	1.84947	1.02267e-08	6.18548e-08	up	GARP-G2-like
Dop18618	6	1969415	1971142	+	103.391	89.4216	117.304	238.527	169.436	192.772	2322	2222	3120	6349	4273	5526	1.01647	1.07938e-08	6.51292e-08	up	HB-HD-ZIP
Dop11517	19	21063745	21064906	-	8.4319	3.8409	2.5061	0.6261	0.5406	0.3699	125	63	44	11	9	7	-3.18607	1.13697e-08	6.83725e-08	down	WRKY
Dop06631	15	4983826	4990094	-	0.2479	0.3791	0.2415	1.1744	1.0527	1.3444	13	22	15	73	62	90	2.10893	1.49634e-08	8.90487e-08	up	FAR1
Dop07199	15	22108307	22109497	+	6.0856	6.2176	5.1832	10.6266	11.4987	11.8158	115	130	116	238	244	285	1.02831	2.08664e-08	1.21771e-07	up	LOB
Dop14258	3	17591950	17592696	+	5.0755	2.9627	3.3036	0.2677	0.2825	0.3314	48	31	37	3	3	4	-3.60792	2.16546e-08	1.25957e-07	down	HB-HD-ZIP
Dop19672	7	2687009	2687735	+	7.6687	6.4934	4.226	13.0091	21.135	28.0168	95	89	62	191	294	443	1.83686	2.28527e-08	1.32276e-07	up	NF-YB
Dop20522	7	25069853	25080575	+	4.9199	6.535	7.1381	2.3164	2.4933	2.5129	181	266	311	101	103	118	-1.28204	2.2969e-08	1.32868e-07	down	C2H2
Dop00090	1	618636	619363	-	141.717	115.627	86.5822	15.3038	28.5002	45.4095	1758	1587	1272	225	397	719	-1.87089	2.36059e-08	1.36458e-07	down	AP2/ERF-ERF
Dop08375	17	2343777	2344684	+	29.5529	16.694	20.2041	8.5715	7.8506	7.6959	352	220	285	121	105	117	-1.39081	3.56396e-08	2.00921e-07	down	MYB-related
Dop13175	20	14682	16081	-	24.9834	18.6023	25.6261	11.9193	10.0045	9.2613	596	491	724	337	268	282	-1.08591	4.1228e-08	2.30815e-07	down	zf-HD
novel.395	12	1061470	1062309	+	22.8356	14	17.6639	43.5204	35.5526	36.0317	286	194	262	646	500	576	1.14804	5.0252e-08	2.78092e-07	up	AP2/ERF-ERF
Dop07318	15	23047519	23049090	-	6.3838	7.4568	5.1697	17.1039	10.5389	18.397	171	221	164	543	317	629	1.34648	5.14987e-08	2.84725e-07	up	NF-YB
Dop22373	9	1195849	1196992	+	70.6056	53.6598	60.9665	173.235	98.0745	126.942	1238	1041	1266	3600	1931	2841	1.16997	5.67424e-08	3.11776e-07	up	C2C2-Dof
Dop11380	19	19934281	19942337	+	21.5164	16.1272	24.7879	9.7365	10.1932	8.528	1611	1336	2198	864	857	815	-1.07018	5.8037e-08	3.18495e-07	down	Others
Dop21365	8	5670509	5677864	+	2.4096	1.791	2.0078	7.0623	5.8446	3.6141	152	125	150	528	414	291	1.48092	5.83418e-08	3.19872e-07	up	B3-ARF
Dop01315	10	2851147	2855097	-	2.2042	2.7392	2.0938	6.7417	6.4612	7.8429	24	33	27	87	79	109	1.65005	8.56314e-08	4.58042e-07	up	MYB-related
Dop04844	14	2051289	2052687	+	5.4114	4.3601	10.7678	1.3096	1.7184	1.6104	129	115	304	37	46	49	-2.09401	1.04459e-07	5.52757e-07	down	AP2/ERF-ERF
Dop03295	12	12992592	12994527	-	3.1526	2.9315	2.3292	1.0231	0.9178	0.8787	104	107	91	40	34	37	-1.50485	1.203e-07	6.31315e-07	down	GRAS
Dop01036	10	584479	585474	-	0.3988	0.1802	0.1684	3.9815	3.1961	1.3018	6	3	3	71	54	25	3.59573	1.21108e-07	6.34809e-07	up	B3
Dop06554	15	4231331	4234643	-	3.7407	3.7636	3.0691	7.414	7.1024	6.1931	106	118	103	249	226	224	1.04105	1.39771e-07	7.25142e-07	up	NF-YA
Dop02769	11	17395273	17398176	+	1.1143	1.133	1.5681	7.1297	5.5405	2.91	24	27	40	182	134	80	2.08751	1.77307e-07	9.08214e-07	up	AUX/IAA
Dop23030	9	14716663	14718416	-	59.1387	138.05	48.0242	14.2294	23.1325	25.095	1045	2699	1005	298	459	566	-1.89382	1.82722e-07	9.3487e-07	down	bZIP
Dop20960	8	2156073	2157167	+	2.0366	1.5985	2.1722	0.1809	0.2386	0.3359	38	33	48	4	5	8	-2.86999	1.83093e-07	9.36499e-07	down	AP2/ERF-ERF
Dop17276	5	19069209	19070829	-	5.6565	3.4208	8.1828	1.5441	1.5186	1.2382	136	91	233	44	41	38	-1.94932	2.02823e-07	1.03236e-06	down	WRKY
Dop13156	2	18715470	18720554	+	27.2487	32.3506	30.7634	10.5253	17.457	13.1979	1789	2350	2392	819	1287	1106	-1.06433	2.15173e-07	1.09085e-06	down	B3-ARF
Dop10231	18	21422751	21423520	-	15.3193	3.7198	31.4696	2.4437	1.7647	1.6719	201	54	489	38	26	28	-3.0587	2.38157e-07	1.19916e-06	down	C2H2
Dop17426	5	20196527	20200527	-	17.0703	7.4267	16.5178	3.981	1.2275	0.7891	322	155	369	89	26	19	-2.71676	2.5794e-07	1.2929e-06	down	NF-YC
Dop15551	4	12684874	12688136	-	1.8281	1.8217	1.8602	10.4411	5.3431	4.1865	39	43	47	264	128	114	1.92146	3.20605e-07	1.58289e-06	up	AUX/IAA
Dop03673	12	16795443	16802795	-	48.3142	14.1799	55.0408	9.1943	9.8211	7.3544	736	239	993	166	168	143	-2.09759	3.65016e-07	1.78381e-06	down	C2H2
Dop04132	13	3219130	3220509	-	7.1869	12.3763	7.3971	3.1217	3.3327	3.465	169	322	206	87	88	104	-1.37121	3.84271e-07	1.87327e-06	down	GRAS
Dop00196	1	1435383	1436790	+	5.9621	13.1018	7.5021	1.6275	2.3424	2.9309	102	248	152	33	45	64	-1.87251	4.74247e-07	2.27444e-06	down	MYB
Dop08352	17	2162175	2163498	-	5.4003	4.5785	4.6809	16.0888	9.8311	9.2106	113	106	116	399	231	246	1.32821	4.89955e-07	2.34345e-06	up	AP2/ERF-ERF
Dop00939	1	19659285	19660940	-	106.747	102.436	82.2229	20.1243	43.6784	43.0274	2381	2528	2172	532	1094	1225	-1.37285	5.63981e-07	2.67947e-06	down	C2C2-GATA
Dop22378	9	1227109	1228111	-	4.0498	8.1858	8.9532	1.1804	1.7049	1.9614	55	123	144	19	26	34	-2.06789	5.65639e-07	2.68495e-06	down	LOB
Dop03432	12	14792469	14793615	-	17.4279	10.0725	29.3316	6.052	4.2232	2.6008	294	188	586	121	80	56	-2.09072	5.67526e-07	2.69128e-06	down	NAC
Dop20520	7	25058316	25059390	-	11.4524	10.5653	6.9645	2.8038	3.6991	4.0446	193	197	139	56	70	87	-1.38048	5.72697e-07	2.7129e-06	down	MYB
Dop09432	18	1692366	1693683	+	3.7032	4.5092	4.2995	1.4321	1.1909	0.5641	72	97	99	33	26	14	-1.91379	6.31103e-07	2.96978e-06	down	bHLH
Dop01059	10	730559	733864	-	43.1972	45.8038	30.3618	9.2739	18.0916	18.013	1969	2310	1639	501	926	1048	-1.3187	7.35682e-07	3.42919e-06	down	HB-BELL
Dop00108	1	750485	753162	+	2.4519	1.9054	1.3544	0.522	0.6326	0.3411	107	92	70	27	31	19	-1.86033	8.15489e-07	3.77544e-06	down	Trihelix
Dop16737	5	7424531	7426023	+	37.7372	28.5777	47.7348	71.239	73.2284	76.8855	771	646	1155	1725	1680	2005	1.01787	8.38529e-07	3.87604e-06	up	TAZ
novel.2334	4	23651524	23652592	-	1.508	1.7037	2.2283	11.6634	8.1695	4.8242	12	15	21	110	73	49	2.23557	9.35344e-07	4.28013e-06	up	MYB-related
novel.688	14	3955132	3956945	+	2.692	3.8929	1.5154	0.3786	0.6793	0.3515	60	96	40	10	17	10	-2.44914	1.14159e-06	5.15224e-06	down	bHLH
Dop16375	5	1929405	1930524	-	2.1945	2.5501	3.7059	0.529	0.2233	0.6386	35	45	70	10	4	13	-2.53601	1.35204e-06	6.03006e-06	down	NAC
Dop20056	7	19135887	19138676	-	47.6762	34.2354	44.4901	117.114	96.8503	60.7134	1455	1156	1608	4236	3319	2365	1.18618	1.37038e-06	6.10724e-06	up	IWS1
Dop11819	19	23471572	23472706	-	0.1836	0.1659	0.0517	4.2856	1.9619	0.7192	3	3	1	83	36	15	4.20997	1.43262e-06	6.35593e-06	up	bHLH
Dop10820	19	5054898	5056170	-	0.2027	0.3664	0.0428	2.6511	1.8504	1.1514	4	8	1	62	41	29	3.29589	1.48868e-06	6.57672e-06	up	C2C2-GATA
Dop12733	2	12936053	12937497	-	57.8746	23.6689	37.7168	15.8209	15.0124	11.4768	1284	581	991	416	374	325	-1.42473	1.7375e-06	7.59658e-06	down	MYB-related
Dop11999	19	24920187	24922636	-	14.9123	12.8344	15.0676	5.1248	7.3861	7.6466	356	339	426	145	198	233	-1.01888	1.81687e-06	7.92022e-06	down	bZIP
Dop18942	6	9032547	9033483	+	1.8163	1.302	1.7981	0.2114	0.1673	0.1472	29	23	34	4	3	3	-3.16236	2.12782e-06	9.16552e-06	down	AP2/ERF-ERF
Dop18171	5	25793288	25795841	-	9.9014	13.195	9.0929	4.5126	4.7628	5.8888	274	404	298	148	148	208	-1.01387	2.31656e-06	9.9112e-06	down	mTERF
Dop18072	5	25033212	25041766	+	2.8183	4.495	2.9629	1.0957	1.1073	1.5153	102	180	127	47	45	70	-1.39473	3.56041e-06	1.4812e-05	down	PLATZ
Dop19200	6	17120073	17124244	+	8.3245	5.9918	7.7606	3.4642	3.6228	2.6265	221	176	244	109	108	89	-1.1189	3.64591e-06	1.51429e-05	down	C2H2
Dop10813	19	4905615	4906524	-	1.0963	1.3406	0.9802	5.0605	3.3884	2.981	17	23	18	93	59	59	1.81018	3.65647e-06	1.51832e-05	up	OFP
Dop10421	19	196799	203156	+	4.7386	1.208	5.4375	54.1296	41.442	18.5149	78	22	106	1056	766	389	3.38238	4.01332e-06	1.65797e-05	up	NAC
Dop08534	17	4518457	4519913	+	15.2656	25.5195	18.6718	5.6415	8.8957	9.5932	379	701	549	166	248	304	-1.23097	4.07216e-06	1.67993e-05	down	AP2/ERF-ERF
Dop18142	5	25593014	25593795	-	0.0967	0.0874	0	3.1814	1.722	2.1209	1	1	0	39	20	28	5.37636	4.1037e-06	1.6898e-05	up	bHLH
Dop13556	3	734198	734850	+	14.3136	11.8588	12.0862	5.8373	5.6299	4.5791	120	110	120	58	53	49	-1.18559	4.25981e-06	1.74841e-05	down	AP2/ERF-ERF
Dop05496	14	12709494	12710387	-	6.571	10.2396	7.653	1.5295	3.4303	2.4261	87	150	120	24	51	41	-1.6596	4.31893e-06	1.77022e-05	down	C2H2
Dop15125	4	6242753	6243591	+	13.9209	6.1676	12.0618	3.7617	0.9723	1.4257	153	75	157	49	12	20	-2.32289	4.51257e-06	1.84152e-05	down	MYB
Dop17390	5	19944001	19945567	-	0.0444	0	0.0375	1.1228	1.0666	0.8341	1	0	1	30	27	24	5.28711	4.99386e-06	2.02259e-05	up	NAC
Dop08349	17	2149199	2150073	+	2.5549	1.8194	2.4188	0.4573	0.2758	0.3033	33	26	37	7	4	5	-2.64636	5.15294e-06	2.08275e-05	down	MYB-related
Dop21248	8	4710115	4713794	-	2.2039	1.9456	1.4715	4.0651	4.2905	4.658	43	42	34	94	94	116	1.28853	5.66642e-06	2.27066e-05	up	GNAT
Dop11521	19	21114016	21115299	-	17.5383	8.4245	10.9255	3.9323	5.2972	3.267	286	152	211	76	97	68	-1.48912	5.7126e-06	2.2871e-05	down	WRKY
Dop21158	8	3815595	3819505	-	3.1552	2.6073	1.5224	6.2371	4.7767	7.1333	70	64	40	164	119	202	1.39767	6.90059e-06	2.72344e-05	up	HB-KNOX
Dop11452	19	20476693	20478652	+	3.0946	1.0488	1.9597	8.9521	6.3483	5.0654	56	21	42	192	129	117	1.81124	6.9062e-06	2.72505e-05	up	AP2/ERF-AP2
Dop21953	8	18331303	18333157	-	2.8683	1.7629	2.8579	7.0184	8.1229	4.7191	50	34	59	145	159	105	1.4725	1.0074e-05	3.88611e-05	up	NAC
Dop09054	17	19542372	19544053	-	0.3553	0.2676	0.05	2.1985	1.0547	1.995	6	5	1	44	20	43	3.06806	1.01647e-05	3.91683e-05	up	PHD
Dop16311	5	1495738	1496108	+	5.9536	5.9575	4.309	14.5319	14.3911	12.1608	28	31	24	81	76	73	1.41507	1.17115e-05	4.46348e-05	up	MYB-related
Dop01748	10	16607601	16608740	+	98.5924	32.09	63.5108	10.3159	9.5814	2.7587	1008	363	769	125	110	36	-3.02952	1.23307e-05	4.6724e-05	down	WRKY
Dop22532	9	2719332	2721679	-	2.2418	2.6774	1.5999	0.8557	0.8081	0.5645	84	111	71	38	34	27	-1.47731	1.40654e-05	5.27014e-05	down	GRAS
Dop22406	9	1439372	1440993	-	9.1246	10.1853	8.7912	1.5793	4.3755	3.6966	234	289	267	48	126	121	-1.46948	1.43565e-05	5.37242e-05	down	GNAT
Dop13916	3	12272966	12281663	+	3.2471	3.9727	2.7418	8.4532	5.7834	5.8636	82	111	82	253	164	189	1.08295	2.0487e-05	7.50837e-05	up	bHLH
Dop12406	2	1873072	1873859	-	14.2991	15.0777	11.5079	3.4561	6.168	6.9434	192	224	183	55	93	119	-1.22873	2.2619e-05	8.21686e-05	down	OFP
Dop02571	11	15719043	15720197	+	6.9927	4.0801	7.7731	2.4646	1.4977	1.2483	79	51	104	33	19	18	-1.79605	2.41515e-05	8.713e-05	down	GARP-G2-like
Dop22171	8	20333377	20333907	-	3.9787	3.3962	3.1729	6.5276	8.7596	9.7844	36	34	34	70	89	113	1.3231	2.84733e-05	0.000101342	up	NF-YB
Dop11415	19	20196424	20197800	-	14.8519	20.8143	16.5008	10.1468	7.336	5.1819	247	383	325	200	137	110	-1.13667	3.11485e-05	0.000109961	down	LIM
Dop00785	1	17530557	17531027	+	8.5973	4.7298	10.2052	1.4718	2.774	1.8547	69	42	97	14	25	19	-1.88867	3.35025e-05	0.00011771	down	AP2/ERF-ERF
Dop15917	4	23413255	23429590	+	6.5207	9.2106	5.4457	21.6164	12.2485	11.8923	183	286	181	719	386	426	1.18195	3.73248e-05	0.000130084	up	AUX/IAA
Dop03473	12	15182073	15183375	+	1.3295	1.4305	1.3364	0.2671	0.1691	0.1488	21	25	25	5	3	3	-2.74434	3.99799e-05	0.000138657	down	WRKY
Dop15033	4	5606203	5607255	+	3.0036	1.5314	13.3313	1.1047	0.4115	0.2414	39	22	205	17	6	4	-3.31732	4.29281e-05	0.000147901	down	WRKY
Dop21227	8	4552615	4559679	+	0.9926	2.0559	1.5016	5.653	4.7143	2.7217	24	55	43	162	128	84	1.58675	4.34423e-05	0.00014944	up	SET
Dop03705	12	17001483	17006018	+	5.2124	5.3762	5.1262	1.5522	2.0752	2.6905	85	97	99	30	38	56	-1.2431	4.5941e-05	0.000157274	down	C2C2-Dof
Dop18241	5	26326711	26328059	+	2.1317	1.3368	1.8734	5.7995	6.1599	2.7948	49	34	51	158	159	82	1.53397	4.84942e-05	0.000165282	up	C2C2-Dof
Dop21416	8	6139742	6140634	-	10.5148	6.593	10.4878	27.1702	19.8398	13.953	160	111	189	490	339	271	1.20701	5.0711e-05	0.000172276	up	AP2/ERF-ERF
Dop07978	16	14908223	14909483	-	7.0577	3.3974	5.2468	13.7869	12.7752	9.1956	92	49	81	213	187	153	1.25783	6.30725e-05	0.000210408	up	GARP-G2-like
Dop11843	19	23751699	23759184	-	9.8484	10.2424	8.8854	2.9596	4.6856	3.9108	73	84	78	26	39	37	-1.25696	7.00561e-05	0.000231703	down	MADS-M-type
Dop19157	6	16792789	16796567	-	0.6388	0.4042	0.3776	1.1499	1.3085	1.0844	30	21	21	64	69	65	1.39809	0.000106403	0.000340136	up	mTERF
Dop15717	4	21356722	21361601	-	0.9711	1.1995	1.2299	4.643	2.2485	2.2063	30	41	45	170	78	87	1.47963	0.000111671	0.000355316	up	E2F-DP
Dop01156	10	1585798	1586755	-	12.7418	11.5163	11.5866	4.8069	4.1461	7.775	208	208	224	93	76	162	-1.0288	0.000123872	0.000391333	down	TCP
Dop06766	15	7057007	7059308	+	0.2221	0.4818	0.6377	5.3977	1.7012	0.9397	5	12	17	144	43	27	2.62634	0.000135636	0.000425321	up	AUX/IAA
Dop02413	11	13937106	13939090	+	3.1174	3.9356	3.4679	1.7118	1.366	1.4344	63	88	83	41	31	37	-1.15558	0.000136102	0.00042663	down	bHLH
Dop08900	17	17961524	17962241	-	2.8909	2.0032	4.8821	0.8944	0.6007	0.2265	30	23	60	11	7	3	-2.46149	0.000142895	0.000446192	down	bHLH
Dop05420	14	10140275	10141062	-	0	0.0673	0.1258	1.4453	1.3928	0.6418	0	1	2	23	21	11	4.17179	0.000144923	0.00045173	up	OFP
Dop15241	4	7378056	7379308	-	121.953	150.659	126.999	69.1853	68.4896	24.9628	2396	3275	2955	1611	1511	626	-1.22687	0.000153209	0.000476499	down	LOB
Dop06154	15	294540	296203	+	0.5016	0.2267	0.2471	0.917	1.6006	1.3427	12	6	7	26	43	41	2.07285	0.000168481	0.000518699	up	MYB
Dop03579	12	16118336	16119725	+	3.248	3.1768	2.179	0.8259	1.3472	1.0806	73	79	58	22	34	31	-1.32825	0.000186123	0.00056858	down	C2H2
Dop03909	13	1305214	1305666	-	198.211	187.108	151.176	445.537	389.026	1104.38	1530	1598	1382	4076	3372	10881	1.92287	0.000198473	0.00060402	up	NF-YB
Dop12636	2	9486412	9486807	+	1.0374	0.2679	0.2503	5.1267	6.7308	1.1611	7	2	2	41	51	10	3.16999	0.000213747	0.00064553	up	AP2/ERF-ERF
Dop22797	9	10924513	10925385	-	4.3566	3.5515	3.895	1.8019	0.8368	1.2716	51	46	54	25	11	19	-1.52422	0.000242133	0.000722779	down	bHLH
Dop14233	3	17452781	17454974	+	8.0365	3.3306	4.866	20.5739	9.845	9.3676	205	94	147	622	282	305	1.36258	0.000330715	0.000958061	up	AP2/ERF-AP2
Dop01958	11	1057558	1058915	-	0.1726	0.364	0.0486	1.9418	0.871	0.9917	3	7	1	40	17	22	2.78387	0.000339706	0.000982985	up	PHD
Dop04194	13	4210854	4217169	-	0.156	0.3022	0.1882	1.0531	0.655	0.5413	7	15	10	56	33	31	1.86146	0.000372945	0.00106958	up	PHD
Dop16222	5	881488	882774	+	2.022	2.4069	2.3319	9.82	5.7533	2.8591	41	54	56	236	131	74	1.5099	0.000396084	0.0011292	up	B3
Dop16090	4	24921921	24929023	-	26.1164	19.6916	24.0849	30.1433	35.9405	74.7121	1291	1077	1410	1766	1995	4714	1.07657	0.000453451	0.00128021	up	TRAF
Dop13525	3	503631	505294	+	8.9131	6.3812	7.1032	2.2815	3.8795	4.3153	178	141	168	54	87	110	-1.02368	0.000575954	0.00159216	down	PLATZ
Dop17226	5	18633413	18635847	-	0.4181	0.9962	0.1926	3.3353	1.9971	1.1614	11	29	6	104	59	39	2.09425	0.000587093	0.00161968	up	HMG
Dop11253	19	18996274	19004879	-	3.2011	3.6968	2.4026	0.8253	1.3462	0.6966	36	46	32	11	17	10	-1.62963	0.000675049	0.00184231	down	AP2/ERF-ERF
Dop01501	10	5123519	5131439	-	1.3907	0.9776	0.5741	2.2685	2.3668	1.9127	45	35	22	87	86	79	1.23895	0.00067784	0.00184907	up	NAC
Dop15610	4	15092843	15094270	+	1.6858	1.7141	1.6903	3.2448	3.0025	3.5082	32	36	38	73	64	85	1.00623	0.000719527	0.00195289	up	bZIP
Dop18150	5	25656680	25658026	-	2.8517	1.7635	2.3235	6.8808	5.6139	3.0966	57	39	55	163	126	79	1.23641	0.000778684	0.00209807	up	HB-HD-ZIP
Dop21265	8	4839420	4842104	+	1.9232	1.1423	1.1136	0.1391	0.4893	0.0431	35	23	24	3	10	1	-2.58009	0.000833288	0.00223098	down	MYB
Dop17847	5	23317172	23319272	+	4.659	1.0817	4.764	15.8683	9.2116	6.4965	109	28	132	440	242	194	1.64544	0.000894393	0.00237702	up	MYB
Dop00247	1	1878159	1879909	-	1.339	1.0373	0.743	0.3874	0.2385	0.0899	35	30	23	12	7	3	-2.05603	0.000994046	0.00261178	down	NAC
Dop06468	15	3173193	3174025	-	1.5551	1.8494	3.0409	0.1381	0.3645	0.7695	19	25	44	2	5	12	-2.27391	0.00103012	0.0026958	down	MYB
Dop02339	11	12274628	12275582	+	4.2546	5.9816	5.5883	2.849	1.5637	2.6454	63	98	98	50	26	50	-1.09964	0.00113339	0.00294134	down	MYB
Dop04811	14	1721030	1722236	+	8.3629	4.0869	6.1172	3.1178	2.9011	1.3713	172	93	149	76	67	36	-1.26142	0.00118758	0.00306986	down	B3
Dop12275	2	477444	480332	+	0.535	0.3563	0.2853	2.1859	1.1285	0.5957	19	14	12	92	45	27	1.80872	0.00130984	0.00335855	up	AP2/ERF-AP2
Dop03877	13	1013134	1015906	-	0.61	0.4411	0.5494	1.6814	1.2676	1.1152	15	12	16	49	35	35	1.41189	0.00152317	0.00384613	up	bHLH
Dop19538	7	1302995	1306436	-	3.5649	3.9154	2.5529	0.5711	1.6275	1.8914	158	192	134	30	81	107	-1.21691	0.00267897	0.00641711	down	GARP-ARR-B
Dop13532	3	566945	568371	-	1.4015	0.8312	0.5177	2.2171	1.6771	2.5048	32	21	14	60	43	73	1.30602	0.00274769	0.00657019	up	mTERF
Dop02898	12	185748	188142	-	0.533	0.5324	0.379	0.7337	1.2991	1.3626	19	21	16	31	52	62	1.31056	0.00274856	0.00657139	up	MYB
Dop18089	5	25160734	25162185	+	0.4222	0.2544	0.2377	1.2666	1.2533	0.588	9	6	6	32	30	16	1.84486	0.00301669	0.00712897	up	MYB
Dop21718	8	10242215	10245019	-	2.2681	1.208	2.5649	0.8885	0.6132	0.8567	56	33	75	26	17	27	-1.29467	0.00305114	0.00720559	down	bZIP
Dop10275	18	21631705	21634581	+	0.8275	0.6671	1.6618	0.5284	0.0996	0.1927	37	33	88	28	5	11	-1.89653	0.00312859	0.00737086	down	MYB
Dop02943	12	512445	513463	+	84.3935	47.7215	76.2302	31.4772	12.1021	6.7136	975	610	1043	431	157	99	-1.98938	0.00345658	0.00805282	down	MYB-related
Dop12379	2	1506050	1509235	-	7.9734	6.1216	10.1713	19.3146	21.302	7.8253	186	158	281	534	558	233	1.05994	0.00354281	0.00822672	up	MYB-related
Dop18284	5	26648857	26651183	-	0.3423	0.1768	0.5368	1.4855	2.0469	0.5364	7	4	13	36	47	14	1.99852	0.00397419	0.00911172	up	C2C2-CO-like
Dop22363	9	1108563	1109621	-	2.0933	1.892	2.0723	0.9745	0.3857	0.7352	29	29	34	16	6	13	-1.46191	0.00411859	0.00940998	down	Others
Dop04000	13	1901600	1903304	-	1.8587	1.1822	1.4532	0.6389	0.797	0.4854	54	38	50	22	26	18	-1.15889	0.00447833	0.0101587	down	AP2/ERF-ERF
novel.1663	19	20681622	20683313	-	25.7302	11.9064	12.2395	6.9888	1.6087	1.3807	584	299	329	188	41	40	-2.25278	0.00490568	0.0110438	down	WRKY
Dop13931	3	12854974	12868450	-	0.5964	0.6401	0.3305	2.5159	0.9792	0.657	32	38	21	160	59	45	1.4798	0.00502864	0.0112989	up	SET
Dop10485	19	671433	678226	+	0.7963	0.5946	0.7016	1.6067	1.2333	1.1935	23	19	24	55	40	44	1.01527	0.00837748	0.0178001	up	HB-HD-ZIP
Dop07198	15	22098104	22099514	-	1.2145	0.6586	0.9435	2.5004	1.5575	1.7508	25	15	23	61	36	46	1.11485	0.00863769	0.0183103	up	GNAT
Dop09918	18	18851972	18859159	-	3.4777	5.7506	3.4704	2.6342	2.182	0.836	88	161	104	79	62	27	-1.0992	0.0100399	0.0209232	down	MYB
novel.2563	5	25468435	25469273	.	1.4689	1.6437	1.0631	5.4297	2.3671	1.918	21	26	18	92	38	35	1.28848	0.0101276	0.0210936	up	LOB
Dop00079	1	541347	543668	-	1.7615	1.3826	1.096	0.3911	0.6605	0.69	38	33	28	10	16	19	-1.205	0.0110858	0.0228481	down	C2C2-GATA
Dop11394	19	20046443	20047564	-	1.8192	0.6699	1.7637	7.3336	3.2401	1.4253	27	11	31	129	54	27	1.55574	0.0123526	0.0251096	up	HB-other
Dop17779	5	22806201	22807245	+	25.474	10.9226	13.5813	12.2507	5.4198	2.7927	293	139	185	167	70	41	-1.21831	0.013116	0.0264735	down	bHLH
Dop09605	18	7311310	7312340	-	0.3821	0.1381	0.7743	1.7408	1.1568	1.3171	5	2	12	27	17	22	1.74415	0.0136781	0.0274614	up	WRKY
novel.2465	5	16359941	16361406	-	0.5051	0.3735	0.5816	1.7048	0.9815	0.7555	11	9	15	44	24	21	1.29593	0.0188354	0.0364956	up	C2H2
Dop21956	8	18378605	18380930	-	1.7806	0.8211	0.7671	0.5519	0.4854	0.2278	49	25	25	18	15	8	-1.33736	0.0189681	0.0367328	down	bHLH
Dop10276	18	21633245	21634953	-	1.1729	0.987	1.7417	0.819	0.4682	0.3169	29	27	51	24	13	10	-1.22968	0.0196163	0.0378395	down	MYB
Dop07832	16	13641700	13648745	+	0.8138	1.5528	0.9544	0.5722	0.2013	0.4605	18	38	25	15	5	13	-1.35747	0.0198217	0.0381776	down	SBP
Dop17353	5	19667852	19670654	-	2.885	1.9398	7.6053	6.2637	8.6164	9.9233	82	61	256	211	275	360	1.04272	0.0212454	0.0406552	up	GARP-G2-like
Dop18206	5	26053758	26055467	+	2.0087	2.0647	4.0906	0.565	1.1575	1.8515	51	58	123	17	33	60	-1.13491	0.0233065	0.044096	down	NAC
Dop07817	16	13483203	13484135	+	1.3209	2.9562	2.3369	0.8492	1.2884	0.8378	21	52	44	16	23	17	-1.09259	0.0240739	0.0453643	down	C2H2
Dop10061	18	20071877	20073857	-	0.461	0.1602	0.1497	0.8976	0.6947	0.4445	13	5	5	30	22	16	1.49304	0.0254344	0.0475596	up	C2H2

## Sheet: Table S7
Table S7 The hub genes in MEyellow modules.
Gene id	Chr.	Start	End	Tuber length.corr	MM.yellow.corr	kTotal	kWithin	kOut	kDiff	L1_1	L1_2	L1_3	L2_1	L2_2	L2_3	L3_1	L3_2	L3_3	H1_1	H1_2	H1_3	H2_1	H2_2	H2_3	H3_1	H3_2	H3_3	TF category
Dop00055	1	385824	386942	0.89	0.89	339.451681577159	197.847951772251	141.603729804908	56.2442219673424	1.1497	1.6036	1.4191	2.2863	1.8659	2.7409	3.0379	3.8065	2.5651	0.9167	1.2323	1.2917	2.3257	1.9163	2.2315	2.7962	2.8898	3.1373	--
Dop00080	1	545572	549402	0.85	0.92	601.616079989619	276.335528818807	325.280551170812	-48.945	1.4741	0.853	1.6859	1.7412	1.6747	1.6145	4.8957	5.0409	3.4536	1.2616	1.0055	0.9937	2.6242	2.9026	3.1156	2.4575	3.8631	3.2044	--
Dop00173	1	1284245	1287518	0.82	0.9	393.01677583073	204.941775312497	188.075000518233	16.866774794264	6.3037	5.5331	6.4243	7.8172	5.6215	6.7404	12.5841	10.8682	8.1633	5.2687	4.7967	5.4096	7.9973	9.5291	7.1732	8.8988	9.1788	9.2018	--
Dop00214	1	1556235	1559810	0.84	0.92	772.463062899413	300.768877818615	471.694185080798	-170.925	1.4256	1.0708	1.1009	2.1048	1.6755	1.9159	7.3991	7.7499	6.851	1.1629	0.935	1.2321	1.5529	2.8191	1.6279	4.8427	4.6802	4.2619	TF
Dop00265	1	2025259	2029074	0.81	0.93	614.800172439285	275.294078661154	339.50609377813	-64.212	3.5607	3.2413	4.221	3.3334	3.5972	3.5869	7.0128	6.38	5.6877	2.736	2.6201	2.6305	4.2331	4.3486	4.6023	4.4118	4.3963	6.0605	--
Dop00308	1	2471582	2473246	0.82	0.81	210.299725482098	118.321843665919	91.9778818161792	26.3439618497398	1.9552	1.367	1.5901	2.4743	2.5021	2.7192	3.1781	4.1601	3.0074	0.97	0.8002	0.6346	2.1622	2.3289	1.8366	2.0805	4.587	2.9192	--
Dop00327	1	2645258	2646526	0.9	0.92	826.992448010116	294.654521789876	532.337926220241	-237.683	1.3568	1.83	1.1742	2.6451	2.1979	2.5244	7.3993	7.1892	6.4041	0.5731	0.7128	0.7828	2.0474	3.6502	2.9893	3.0436	3.7066	5.0362	--
Dop00479	1	4659670	4661628	0.9	0.9	762.991423213349	271.700206659654	491.291216553694	-219.591	1.2926	1.4024	1.7022	3.346	4.4193	3.6771	10.4479	13.7291	11.0118	0.787	0.7214	0.7261	5.1346	3.9848	5.0558	3.7512	6.0049	8.7079	--
Dop00503	1	4933217	4938106	0.87	0.82	729.696766578164	170.657920514704	559.038846063459	-388.381	45.1479	42.7806	47.8914	54.1036	62.6614	57.8563	91.8879	96.8694	95.1104	41.1814	48.4081	43.1029	61.2107	59.2078	62.1439	44.0793	64.8417	74.4716	--
Dop00524	1	5214957	5224376	0.84	0.96	511.606168747857	329.357138586791	182.249030161067	147.108108425724	44.78	43.4663	41.778	60.8898	59.0602	63.8896	117.439	137.259	101.158	42.5131	42.0517	38.2073	73.6683	80.1543	73.1374	86.7347	134.378	111.762	--
Dop00569	1	6613872	6617618	0.85	0.84	281.249000996229	140.365942193443	140.883058802785	-0.517117	2.1783	1.8958	1.8798	2.3931	2.4475	2.7714	2.9283	3.6016	2.9059	1.5498	1.2735	1.3716	2.0338	3.0898	2.8909	3.3877	2.7422	3.122	--
Dop00692	1	14753201	14760871	0.8	0.94	727.224526296591	331.079309349486	396.145216947104	-65.0659	7.9462	7.3803	8.1134	7.7968	8.0086	8.2153	12.4053	13.2071	10.9967	7.9192	7.2825	7.9969	8.4976	9.139	8.9133	9.0142	10.4577	11.1486	--
Dop00775	1	17259681	17263858	0.89	0.86	759.780163984442	199.480877291315	560.299286693126	-360.818	4.7727	3.2362	5.9131	5.7883	5.6091	9.3341	15.2985	15.867	13.553	2.6638	4.0693	3.5748	6.2756	9.1364	6.6047	7.8295	8.9337	8.056	--
Dop00814	1	18013557	18017773	0.82	0.8	220.505027316926	97.8136414382907	122.691385878635	-24.8777	4.3078	4.3652	4.6349	5.7561	4.0862	4.7899	6.6187	5.8824	5.2627	4.2473	3.8482	3.415	5.3614	5.1908	4.8528	5.2122	5.5504	5.2503	--
Dop00821	1	18130177	18131287	0.82	0.88	552.856861050185	209.994530667077	342.862330383108	-132.868	0.8914	0.6286	0.7816	1.1846	0.7334	1.0461	2.1361	2.5403	2.4682	0.1493	0.3648	0.1502	0.4328	0.5851	0.5383	1.3755	1.4017	1.8056	--
Dop00872	1	18572997	18573670	0.82	0.91	468.008794098841	225.825102412906	242.183691685935	-16.3586	3.6592	3.2208	3.053	5.155	4.7062	5.401	12.9736	11.647	10.0724	2.8515	2.8962	2.5598	4.19	4.909	5.8368	7.714	4.6524	12.3472	--
Dop00912	1	19438427	19444234	0.94	0.88	566.742769368933	226.381315978513	340.36145339042	-113.98	19.6825	19.7112	18.8229	24.5959	25.8918	25.4289	33.8243	34.269	34.0885	21.4191	20.7388	19.2323	29.4404	28.3583	28.2678	26.2377	28.8727	31.6899	--
Dop00984	10	256580	258605	0.87	0.91	436.125018920615	253.937815224889	182.187203695726	71.7506115291631	6.4308	4.5501	6.7911	11.879	10.5622	10.874	15.1626	16.6181	14.7597	5.7963	5.4762	5.3852	12.4597	11.7972	12.9645	15.4712	15.1628	20.4434	--
Dop01006	10	416515	421195	0.88	0.92	685.675980833695	257.982852271683	427.693128562012	-169.71	3.7023	2.3546	4.8911	5.2911	4.8387	4.3444	13.9671	12.0416	10.9779	2.1732	2.3838	1.6853	5.5009	5.7955	4.3364	9.1018	7.635	7.5368	TF
Dop01015	10	471222	471802	0.89	0.89	534.033967316069	224.494448569706	309.539518746362	-85.0451	5.3584	4.2836	5.6622	5.9484	7.1814	7.7954	15.1754	12.9656	17.8192	5.037	4.5206	4.2248	10.041	9.1522	8.7989	10.4034	12.5641	11.5177	--
Dop01016	10	472314	473599	0.82	0.95	453.336487018218	298.898807424718	154.438	144.461127831218	5.3451	6.3106	6.8919	6.7643	8.037	8.2399	15.6628	12.9915	14.6484	5.5278	5.9513	4.6806	10.6855	10.0602	8.6625	12.0445	13.3304	17.164	--
Dop01140	10	1487217	1491298	0.82	0.85	388.412635709987	190.041156237475	198.371479472512	-8.33032	5.5727	5.3827	4.3564	9.4925	8.3733	9.7124	10.7349	12.5166	9.9407	4.4621	4.7154	3.5664	9.7321	9.6199	10.8267	10.5088	13.8645	15.659	TF
Dop01386	10	3525534	3529580	0.81	0.91	356.083725353554	219.774435670446	136.309289683108	83.4651459873385	12.358	14.0984	13.7445	13.5433	14.0372	14.9997	18.9595	19.7135	17.1622	8.1774	9.092	10.628	13.4533	16.3753	13.7518	15.5564	19.0305	19.5115	--
Dop01410	10	3820844	3821544	0.81	0.86	261.929776495398	159.868079705031	102.061696790367	57.8063829146641	2.5414	2.7572	3.2071	3.1053	4.4287	5.3473	5.747	8.091	7.8389	2.8369	4.3038	2.4615	5.5311	5.4642	3.9689	6.1546	8.0707	6.4941	--
Dop01416	10	3854051	3856603	0.81	0.9	302.659749881977	195.654000469884	107.005749412093	88.6482510577918	6.9146	5.8037	8.1572	8.0707	9.5266	9.5028	15.6732	13.4733	12.4132	3.9897	3.9676	3.4119	7.3153	7.4872	6.7358	13.5971	16.2926	12.8332	--
Dop01515	10	5266067	5272000	0.87	0.94	467.318855832642	289.104073946507	178.214781886135	110.889292060372	85.8794	79.8784	80.4641	106.291	105.19	107.124	166.153	177.469	191.895	73.4201	74.665	71.1994	126.273	135.205	134.208	135.016	195.514	179.856	--
Dop01637	10	12023107	12023820	0.8	0.87	531.919716239012	208.063311643682	323.856404595329	-115.793	3.1283	2.404	2.6832	4.1239	3.6	4.0788	12.5756	13.0746	17.42	2.9828	4.1343	2.7825	4.3507	3.5646	5.1162	10.8187	9.8083	9.2729	--
Dop01750	10	16663585	16668221	0.81	0.84	370.440402058712	154.931273297512	215.509	-60.5779	33.7589	33.9381	38.0415	37.7518	39.9665	36.4306	49.2694	48.4833	41.9036	31.4824	31.6077	34.2313	41.3618	46.2965	44.7674	41.3828	38.9881	48.2156	--
Dop01833	10	18315352	18318792	0.8	0.97	541.933237249075	363.897553807408	178.035683441667	185.861870365741	22.7717	20.8584	21.3818	29.1387	24.7601	26.8744	67.2522	81.1234	61.1264	20.0476	18.7992	19.7381	36.6104	43.498	33.1956	49.4673	76.2601	72.5955	--
Dop01874	11	290230	294707	0.84	0.96	625.772744437286	335.174458725556	290.59828571173	44.5761730138263	58.9984	60.0493	63.9399	61.1778	60.6473	61.2357	90.9815	92.3897	90.4752	54.4673	53.6569	54.9661	71.6492	75.3123	77.3672	73.8449	79.3547	90.0733	--
Dop01875	11	297922	304605	0.88	0.94	740.535355982815	309.768398066523	430.766957916292	-120.999	8.6419	8.363	9.2093	10.149	9.3918	11.0205	18.4442	17.8148	14.4443	7.9574	7.7856	7.8025	10.9013	12.981	11.936	11.1825	13.3277	14.2965	--
Dop01893	11	470135	474939	0.86	0.93	756.592022181626	306.834673910191	449.757348271435	-142.923	2.815	2.8225	3.0217	3.1637	3.1531	3.5298	5.6776	6.2551	5.4109	3.165	2.745	2.8658	3.8978	4.1798	4.0502	3.5794	4.7366	4.8097	--
Dop01976	11	1201277	1207483	0.8	0.97	589.73436898679	364.450541409342	225.283827577449	139.166713831893	25.3983	22.4987	28.1513	28.7588	28.321	28.3197	59.3694	59.0537	53.9008	25.2864	24.3228	25.3694	34.4234	34.897	36.2702	38.7519	49.8684	62.7199	--
Dop01993	11	1370835	1379953	0.81	0.91	407.382204315057	238.66593783342	168.716266481637	69.9496713517831	42.4764	44.118	47.9088	49.1222	53.5799	51.4306	68.5383	69.6892	65.7094	47.8575	44.4057	46.4935	63.764	61.1826	64.3812	59.2147	69.5348	76.4061	--
Dop02002	11	1440900	1442296	0.83	0.83	353.930650195967	151.901714103943	202.028936092024	-50.1272	0.7918	1.0933	0.8506	1.4119	1.565	1.5766	2.5417	2.7895	1.9929	1.165	0.8469	1.2535	2.1841	2.1259	1.6299	1.2638	2.1018	2.4536	--
Dop02211	11	5675353	5677012	0.89	0.9	548.608287487226	228.189893604949	320.418393882277	-92.2285	25.9449	26.211	25.9069	28.5973	31.2788	31.6016	38.8425	44.4554	39.7496	29.6467	26.6026	23.6958	30.5429	34.1794	35.6302	33.0702	33.2123	37.929	--
Dop02216	11	6333465	6336287	0.81	0.92	388.702408098055	252.409630841207	136.292777256848	116.116853584359	1.2957	2.2055	1.7714	3.7318	2.573	5.173	8.1422	7.8429	4.5676	0.9227	0.9828	0.4267	4.6096	4.301	3.9121	6.5847	9.0324	8.6747	--
Dop02273	11	10759357	10773520	0.82	0.85	316.419637632157	148.908004707806	167.511632924351	-18.6036	28.1199	28.159	30.0188	31.9435	32.9922	32.1224	41.0442	37.2048	35.7969	32.5579	30.2313	29.9361	32.3118	36.1994	30.815	34.15	35.4828	36.0348	--
Dop02279	11	10894623	10896062	0.88	0.9	396.91603943679	212.160013886528	184.756025550262	27.4039883362666	8.1997	7.228	10.2762	12.7766	11.6244	13.6311	17.386	18.4593	14.1347	10.9265	9.5955	8.7519	12.7517	14.1833	14.6998	15.542	14.5621	16.8113	--
Dop02362	11	12975359	12980044	0.82	0.83	213.579661521237	122.716922860261	90.8627386609755	31.8541841992859	5.4132	4.815	5.4346	7.4463	5.7297	5.5762	7.3781	6.9368	7.8412	3.6406	4.0593	3.7776	5.5909	6.8778	5.4819	6.2611	7.3636	8.3717	--
Dop02399	11	13706457	13710514	0.86	0.95	661.682789220716	329.254360141533	332.428429079183	-3.17407	5.9643	5.2883	6.2555	6.4751	7.2586	7.2948	17.2583	20.2916	14.9917	4.461	4.8323	5.0342	11.3917	13.1811	11.2436	10.4058	13.1251	15.8245	--
Dop02505	11	15027632	15031295	0.8	0.84	491.606564890084	158.275163338798	333.331401551287	-175.056	10.5188	10.3113	9.5566	9.2743	9.0677	9.9205	16.0772	15.6415	16.1482	8.4636	7.8532	9.7334	12.0706	14.091	12.8972	13.0538	11.7388	12.3716	TF
Dop02677	11	16838055	16842445	0.83	0.85	243.171306094166	141.176417962796	101.99488813137	39.181529831426	3.9407	4.0539	3.8452	4.9613	5.4233	4.4725	6.2832	6.9589	6.523	3.51	2.9456	2.684	3.9901	5.8966	3.7298	6.214	7.3383	5.3664	--
Dop02687	11	16900652	16901444	0.84	0.9	542.385588118966	247.97159801008	294.413990108886	-46.4424	1.7017	1.2096	2.1475	2.4506	2.8965	2.3871	5.5504	7.2238	7.2487	1.4411	1.501	1.1208	2.2792	3.4663	2.3919	3.1845	6.3928	4.5804	--
Dop02773	11	17413388	17418140	0.81	0.91	534.628496344533	243.308738683741	291.319757660792	-48.011	10.7265	9.8665	9.482	8.6071	9.1656	10.0128	15.5864	16.2874	15.3406	8.2717	8.4167	7.6413	11.1326	12.2581	10.9716	14.0746	14.1277	11.7889	--
Dop02808	11	17656272	17657651	0.89	0.92	553.508093165553	263.168494938116	290.339598227436	-27.1711	2.8325	2.4511	2.8794	3.1152	3.3685	2.9544	6.6341	5.7269	5.3503	1.5056	2.001	1.5912	4.6249	4.4632	4.4797	4.4852	4.8097	5.1642	--
Dop02824	11	17753726	17757778	0.83	0.85	271.485027600945	155.180537391018	116.304490209927	38.876047181091	7.8842	7.0365	7.8677	10.7404	10.7677	12.1092	13.8961	14.4558	11.6309	8.8816	9.8675	8.0725	11.4717	13.0027	9.3545	13.8799	14.1352	13.6028	--
Dop02834	11	17800663	17803736	0.87	0.83	639.056189408032	170.207890781152	468.84829862688	-298.64	8.4273	7.4645	9.5913	10.4589	15.5023	9.7457	22.6426	27.1471	30.7378	5.9533	7.4561	5.9005	12.8477	12.1579	14.7506	10.7437	18.8382	16.8545	--
Dop02836	11	17823756	17826021	0.87	0.86	336.198426258702	169.234973804727	166.963452453975	2.27152135075238	1.0884	0.8916	1.1008	1.7147	1.5141	1.5986	2.6052	2.4052	2.6728	1.1653	1.3181	1.5971	1.9411	1.6279	1.4083	2.3399	1.9708	2.2824	--
Dop02927	12	412846	415040	0.91	0.93	591.124658799541	300.814724072105	290.309934727437	10.5047893446676	11.1503	12.2346	10.216	24.2933	23.0073	24.979	49.7772	58.7823	50.2617	8.3096	9.3341	9.0042	31.1432	31.4981	34.9096	25.6177	49.523	46.7291	--
Dop02987	12	892952	896499	0.83	0.88	712.337451790258	234.235644125122	478.101807665136	-243.866	2.6632	2.9117	3.2267	3.0046	2.5719	3.7792	6.6393	6.989	5.782	2.9959	2.3235	2.505	4.5355	4.7877	4.0517	3.5369	4.5446	4.814	TF
Dop03008	12	1031770	1038256	0.91	0.88	568.513473032795	226.926479277122	341.586993755673	-114.661	18.2124	16.7923	15.7176	55.8903	62.8298	73.6096	148.261	161.825	180.442	14.8543	18.1253	12.4373	65.4716	75.1761	70.3747	48.9167	144.485	108.608	--
Dop03031	12	1349463	1351001	0.83	0.9	615.264165098676	237.603513961985	377.660651136692	-140.057	10.0989	9.2834	8.3451	10.3697	8.0665	8.6572	16.3207	19.0935	18.4497	7.0204	6.6822	6.1827	10.7897	11.6756	8.9923	13.288	14.9758	12.0397	--
Dop03124	12	3073174	3078078	0.9	0.95	487.079773292966	305.486733718844	181.593039574122	123.893694144722	7.4819	7.099	6.4398	10.6562	8.211	9.3811	13.3153	15.4815	13.4363	6.373	5.6012	5.3306	10.2203	10.095	9.524	12.4554	14.4344	13.6259	--
Dop03253	12	11572439	11573717	0.9	0.9	536.260764187106	258.429075094402	277.831689092705	-19.4026	7.7556	8.7507	8.0891	42.9499	42.4385	43.7806	92.3326	122.419	104.128	6.6488	10.6013	6.7617	48.4227	43.6408	52.2657	29.8418	95.0479	89.9328	--
Dop03328	12	13459232	13462102	0.81	0.93	680.933787686476	312.440139279531	368.493648406945	-56.0535	83.2705	89.7916	89.8872	96.0825	98.013	106.5	192.833	233.68	217.054	81.404	94.746	73.9624	96.7653	93.0295	98.8084	142.663	165.988	186.665	--
Dop03393	12	14396205	14400840	0.82	0.93	570.486414509443	264.568167568135	305.918246941308	-41.3501	7.3534	9.6295	8.3002	8.688	8.2033	7.8199	12.6791	13.0966	11.4707	7.0221	7.4355	6.9708	9.0648	9.9921	9.1932	10.4229	10.7428	10.6714	--
Dop03407	12	14584921	14586966	0.93	0.81	325.956792870015	125.36066486616	200.596128003855	-75.2355	1.179	1.1192	1.4888	2.7976	2.9444	2.7093	3.2526	4.2416	3.0995	1.3161	1.1309	1.0763	2.2807	3.2646	2.2805	2.9796	3.2276	2.6211	--
Dop03514	12	15536932	15542278	0.88	0.89	456.285896427095	203.926758804415	252.35913762268	-48.4324	7.5275	6.3106	7.9379	7.9797	7.4106	8.5654	10.6646	10.4188	10.3063	5.62	5.1511	5.0524	7.2974	8.6621	7.6005	8.114	9.2228	9.5143	--
Dop03624	12	16480861	16484288	0.87	0.9	408.216167269062	228.235698523117	179.980468745945	48.2552297771722	13.2373	15.1615	14.8155	18.712	16.684	20.0764	21.0191	22.6959	22.3422	13.8709	14.1474	13.7125	18.7523	20.1676	20.4292	21.0699	22.5697	25.4299	--
Dop03687	12	16899708	16902961	0.81	0.86	313.477419373205	167.236282964771	146.241136408434	20.9951465563373	139.816	138.183	139.859	147.274	160.836	152.483	181.155	184.032	197.553	124.762	125.326	120.668	175.427	179.059	192.444	202.194	201.242	198.634	--
Dop03703	12	16986928	16989896	0.85	0.88	390.060982053468	208.205836489898	181.855145563569	26.350690926329	10.4578	10.6224	11.3713	15.6772	16.2087	15.5385	20.7127	22.0005	17.7884	10.2243	11.6334	10.9215	20.0621	18.8871	16.5823	22.2188	21.9534	22.5035	--
Dop03759	12	17342174	17348376	0.86	0.97	576.882320984147	362.226459314602	214.655861669545	147.570597645058	39.2608	41.0333	35.5369	55.7809	51.4639	60.5264	100.19	112.185	98.6162	40.4627	37.7351	38.0737	54.1282	56.5915	57.5033	76.592	89.0077	111.978	--
Dop03933	13	1439773	1445586	0.82	0.83	819.56319177476	185.272966935991	634.290224838768	-449.017	20.276	17.9963	19.2326	18.3319	20.5729	20.1524	33.7414	36.2684	30.7495	17.0018	14.2734	13.8486	21.6412	23.685	21.2336	17.0613	24.1029	23.9614	--
Dop04011	13	2073518	2075563	0.83	0.92	382.782914990637	247.39239089219	135.390524098447	112.001866793744	5.5489	5.6922	5.7804	6.6746	7.0379	7.5213	10.7048	9.7691	9.2437	4.0476	3.9067	3.9196	7.1351	7.7526	7.3401	10.8152	11.847	10.5581	--
Dop04024	13	2200957	2203347	0.9	0.93	507.790655867172	276.742910813382	231.04774505379	45.6951657595912	1.7702	1.9205	1.7883	2.6042	2.7565	2.8042	4.6045	4.9182	4.3121	2.3465	1.8791	1.6905	3.008	3.195	2.4385	3.7908	4.5229	3.5855	--
Dop04037	13	2291834	2297694	0.8	0.96	480.473504119098	323.655526905588	156.817977213509	166.837549692079	11.4687	11.397	11.1444	11.7494	12.818	12.6914	17.6443	17.6316	17.8748	12.7484	11.6192	11.0626	13.6669	14.9001	13.434	16.0838	17.517	19.1561	--
Dop04044	13	2356443	2357889	0.89	0.88	739.726007904071	245.247878958283	494.478128945788	-249.23	0.382	0.3316	0.4078	1.8856	2.2899	2.1519	9.1546	8.7096	7.6486	0.4265	0.6645	0.3863	3.7561	2.8837	4.5564	2.1546	5.5781	4.8696	--
Dop04156	13	3481019	3486519	0.87	0.95	542.608830464206	321.014050296336	221.59478016787	99.4192701284661	3.852	3.8431	4.3684	6.957	4.8001	6.2388	11.6444	12.0468	8.9666	2.9818	2.535	2.1748	8.1526	9.1896	7.6562	8.8363	10.0655	12.3743	TF
Dop04376	13	13657746	13661765	0.85	0.96	679.352737068226	349.714579806094	329.638157262133	20.0764225439608	10.7926	10.4081	11.2299	11.217	10.9378	10.2785	18.8716	20.2953	16.7121	8.0899	7.9751	7.2637	12.7833	14.1445	12.9086	13.2598	15.3713	17.5669	--
Dop04692	14	689420	693288	0.84	0.94	704.497497192839	316.432607456584	388.064889736255	-71.6323	1.7516	1.5414	1.8845	1.527	2.0585	1.6747	3.7062	4.0818	3.7098	1.7597	1.2943	1.3776	2.3622	2.3205	2.6443	2.6301	2.9727	3.1536	--
Dop04711	14	864806	865692	0.82	0.91	471.007185835142	237.41322586817	233.593959966972	3.81926590119781	13.9095	10.975	12.3403	12.0552	12.5824	12.9257	18.8178	19.5061	19.929	9.4101	8.3664	7.6717	11.4598	11.8036	12.8536	15.2496	18.4623	16.8252	--
Dop04792	14	1557270	1561929	0.8	0.9	727.064579360059	266.101092501161	460.963486858898	-194.862	9.0937	8.0873	7.6704	14.842	15.4301	16.0695	67.5569	66.8406	53.5074	13.0916	14.3649	11.6653	13.6057	13.7488	13.0726	37.2751	40.7902	36.4251	--
Dop04876	14	2304090	2306453	0.83	0.9	502.767934402846	242.270382290917	260.497552111928	-18.2272	47.7393	56.6138	52.8771	68.8078	67.8362	75.5658	183.548	141.842	186.847	40.603	35.7308	34.5197	66.5626	46.0422	64.7213	130.182	141.866	135.86	--
Dop04898	14	2454586	2460201	0.86	0.89	416.519080074905	209.103300603069	207.415779471836	1.68752113123338	3.2143	2.4679	2.8277	5.3194	3.7777	4.797	7.7333	7.6659	6.1613	2.5392	2.5804	2.6668	4.4416	6.7077	6.4203	5.8409	5.0541	8.2086	--
Dop04908	14	2565316	2567835	0.82	0.88	859.557759647887	252.00749401832	607.550265629567	-355.543	10.6172	12.3622	9.856	13.0428	11.3554	12.8236	30.2814	28.5334	27.1774	10.5623	10.0903	10.1818	12.024	13.3392	11.4009	18.3884	19.2336	18.2156	--
Dop04922	14	2711072	2743504	0.8	0.9	875.467931712115	286.023930991858	589.444000720257	-303.42	2.0286	1.7742	2.2569	3.2483	3.2113	3.6273	26.1058	28.0543	22.1315	2.0449	2.1603	1.5001	3.4672	4.1438	2.8594	10.7271	13.9607	13.5193	--
Dop04923	14	2744380	2748943	0.86	0.83	374.519680093675	144.955164967291	229.564515126385	-84.6094	19.3947	18.4737	18.694	23.8174	23.1989	27.3247	36.6316	34.2083	51.0705	17.4173	19.6791	17.6078	27.4454	25.1373	26.6428	28.3404	33.7576	34.7389	--
Dop04931	14	2806048	2813636	0.82	0.89	367.032326261492	200.977878115169	166.054448146322	34.923429968847	11.1795	10.5479	10.7819	11.5179	11.5105	11.3619	15.0029	13.7504	13.6094	9.1462	8.4809	8.4273	13.3953	13.7448	13.307	14.6922	14.9973	14.9877	--
Dop04982	14	3311857	3314939	0.87	0.98	664.88646239138	386.739843132507	278.146619258873	108.593223873634	6.8555	6.315	7.5444	9.2897	7.829	8.2469	15.5789	17.1398	13.981	6.9307	5.8893	5.4498	9.42	9.4802	8.9826	12.8694	12.7478	14.6017	--
Dop05314	14	7748274	7751835	0.84	0.95	466.622538947775	289.49406050797	177.128478439805	112.365582068166	1.0516	0.9626	1.4532	1.6635	1.5449	2.3137	3.9373	3.8582	2.9046	0.9538	0.8742	0.8492	2.2337	2.0131	1.8852	2.4129	2.4729	4.416	--
Dop05440	14	10598053	10601081	0.87	0.9	419.66143846022	240.556687159683	179.104751300537	61.4519358591464	28.451	30.1469	33.7709	81.8781	80.3272	83.5775	119.882	139.836	108.646	34.0737	43.8765	34.761	81.9523	94.3655	86.6537	78.82	116.263	161.292	--
Dop05778	14	18298608	18304309	0.93	0.93	617.14327234402	293.738441390788	323.404830953232	-29.6664	34.9471	35.5067	37.1993	47.2257	41.6024	49.2043	65.8497	69.6354	59.448	35.0632	35.8331	36.5589	51.5951	52.4255	50.4298	53.1189	51.5441	60.8826	--
Dop05889	14	20033815	20037612	0.89	0.89	569.889593590376	228.323396574322	341.566197016054	-113.243	16.2086	15.3755	16.4205	17.229	19.6722	23.0465	35.676	34.534	33.4812	10.2455	11.3318	9.6852	25.9039	27.5877	29.1443	21.7598	24.3766	33.684	--
Dop05970	14	20962307	20965520	0.88	0.85	768.346857751472	210.432526910075	557.914330841397	-347.482	1.5754	1.3967	1.4207	2.6154	2.3094	2.1998	4.7214	6.1788	5.2313	1.1913	1.4559	1.2371	2.4056	2.2051	2.4806	2.3433	3.7099	2.8956	--
Dop06009	14	21302996	21309467	0.87	0.9	690.961924569792	245.400741047307	445.561183522485	-200.16	4.8109	4.2732	5.3625	4.8422	5.5218	6.9108	9.5799	11.3843	9.1677	4.8364	4.2602	4.4569	5.3612	6.9861	7.1779	6.9754	7.457	7.3387	--
Dop06035	14	21504843	21508729	0.85	0.88	775.452469215346	231.134850908954	544.317618306392	-313.183	20.5308	18.9259	20.8265	19.2235	21.145	21.7459	32.1034	32.0094	29.3684	20.1081	17.5797	18.419	23.7505	25.8106	25.1458	22.5455	23.5009	26.0599	--
Dop06339	15	2088053	2090554	0.88	0.87	417.799647048235	205.67902466596	212.120622382276	-6.4416	27.7926	28.6312	29.4195	45.498	40.9042	51.1968	62.9735	70.5279	63.4916	29.7432	31.4795	31.6553	48.073	50.1127	55.8147	37.4424	62.1898	70.6254	--
Dop06368	15	2286557	2288323	0.8	0.88	364.471928553106	208.634039583255	155.837888969851	52.7961506134038	29.8553	28.5921	30.2659	45.074	39.4939	41.0611	57.8863	52.7899	49.113	27.6029	31.3361	30.7865	49.889	45.686	45.7788	47.8149	55.4823	73.107	--
Dop06375	15	2340848	2361202	0.84	0.83	265.154539755998	135.397276429099	129.757263326899	5.64001310219993	0.8727	0.7941	0.9658	1.14	1.4888	1.4535	1.9171	1.8611	1.379	0.6913	0.9217	0.7274	1.2301	1.4781	1.6149	1.5277	2.1499	1.5576	--
Dop06397	15	2600965	2611464	0.92	0.92	606.318228136724	279.750017756158	326.568210380566	-46.8182	14.4977	13.2905	12.8676	17.0924	17.0557	18.6956	25.1101	27.2908	27.7877	14.9372	13.5558	12.2122	19.3706	19.6992	18.4826	18.9828	24.3743	22.9236	--
Dop06477	15	3240298	3241559	0.84	0.85	300.74606124358	147.118949613134	153.627111630445	-6.50816	3.1101	2.1356	2.4913	3.2882	3.4701	4.4349	7.1992	5.5195	3.815	1.3623	1.6112	0.8404	3.106	4.0051	4.2197	3.6446	5.6153	4.8623	--
Dop06514	15	3586498	3588781	0.84	0.94	622.894215871712	306.055	316.839645044612	-10.7851	2.3882	3.3603	2.5321	3.4474	2.9822	3.6199	7.7181	9.3577	6.3978	2.2494	1.7945	1.5512	3.8046	5.1842	4.7321	4.2885	4.8616	7.6323	--
Dop06557	15	4257025	4262315	0.87	0.9	472.671227073657	239.169390037899	233.501837035758	5.66755300214101	16.2674	16.148	17.2119	25.1032	25.0359	25.9712	37.9261	40.995	29.4904	13.0941	12.9358	13.7075	32.5721	31.0804	29.3194	26.8483	33.1534	43.3811	--
Dop06580	15	4490107	4494377	0.83	0.94	437.451029457239	263.024185463683	174.426843993557	88.5973414701264	7.8843	6.1099	7.9741	7.6157	7.2238	9.4658	10.9174	12.2883	11.5487	6.8612	5.4327	6.0019	8.5932	10.9128	8.9877	10.1704	10.879	12.2417	--
Dop06587	15	4537880	4538863	0.94	0.88	508.574366275327	206.730193474461	301.844172800866	-95.114	3.0739	2.0522	2.6681	4.0097	3.7237	4.3654	5.964	5.9833	5.892	2.9562	2.7579	2.1253	3.3291	3.8281	3.8552	4.9818	4.5145	4.5324	--
Dop06613	15	4838751	4839956	0.87	0.85	329.714432209654	153.244117062685	176.47031514697	-23.2262	1.1575	1.0884	0.8531	1.1719	1.5872	1.7507	2.1411	2.7268	2.5886	1.0768	0.987	0.6503	2.1075	1.9416	1.165	1.7244	2.4268	1.9443	--
Dop06689	15	5632364	5635456	0.84	0.82	257.231889325868	128.626241347379	128.605647978489	0.0205933688895357	13.4646	15.4259	14.1257	18.5392	17.0902	23.0889	25.1317	24.3106	32.3473	11.9038	13.7762	12.1022	21.0495	27.3368	21.3025	21.8926	30.7283	26.0754	--
Dop06739	15	6564455	6569697	0.82	0.85	675.061912980673	197.098487746372	477.963425234301	-280.865	86.5955	89.4686	86.4169	80.183	95.1802	92.8636	131.83	135.94	130.086	72.8591	79.1408	78.3181	96.1293	100.457	105.607	81.1936	104.386	116.863	--
Dop06775	15	7320061	7323513	0.83	0.95	713.733899009351	350.879183154229	362.854715855122	-11.9755	1.4238	1.4317	1.4959	1.9996	2.2039	1.9288	5.3212	6.4916	4.7704	1.8413	1.5278	1.5997	2.0864	2.7351	2.5426	3.1225	4.2122	4.6664	--
Dop06825	15	8495180	8503170	0.83	0.92	669.868647302104	280.099639440779	389.769007861325	-109.669	5.0743	4.445	5.0438	4.3763	5.3894	4.9988	8.8171	12.6391	10.447	3.986	2.9997	3.0406	4.9728	6.0442	6.1284	6.8395	8.2742	8.0963	--
Dop06933	15	15534835	15542911	0.88	0.9	580.928741773331	246.089085760043	334.839656013288	-88.7506	9.9398	9.7301	10.3665	10.1816	11.5972	11.4621	15.3179	15.4846	14.5047	8.2313	7.4219	7.7998	11.0021	12.0011	10.77	10.2835	12.9276	14.2163	TF
Dop06970	15	17349552	17380791	0.81	0.82	347.482773582047	125.152872048312	222.329901533735	-97.177	2.2336	0.8078	3.5005	4.3971	3.0626	2.7181	6.5728	7.4965	4.625	2.7703	1.5235	1.9518	3.0123	4.0722	4.6833	3.8293	3.2054	5.0269	--
Dop07043	15	19982637	19984457	0.84	0.87	590.961413442492	208.509608260569	382.451805181922	-173.942	4.8041	4.7408	4.6175	4.3011	5.6761	5.2775	7.5412	8.8548	6.9391	3.965	3.1113	4.0481	5.4278	5.6466	4.745	5.0849	6.0557	6.4637	--
Dop07048	15	20058684	20065624	0.85	0.96	477.725787267262	313.195264406619	164.530522860643	148.664741545975	99.7988	97.5025	90.9685	101.084	111.748	111.922	146.357	150.908	131.209	82.3057	83.5795	74.462	106.413	106.145	108.3	126.022	145.383	149.288	--
Dop07101	15	20756001	20761660	0.81	0.94	431.759569276083	282.22789056498	149.531678711102	132.696211853878	18.9741	16.4128	17.362	23.7294	19.8238	21.6969	28.6386	35.3426	26.9178	17.9737	17.8785	18.0188	25.0056	27.0225	24.0188	27.8826	33.2286	33.0801	--
Dop07156	15	21438856	21439712	0.84	0.87	463.341897918097	175.495870478171	287.846027439926	-112.35	2.176	2.4819	2.0419	2.4008	2.1639	2.0078	4.222	4.0067	3.565	1.4325	0.9705	1.1911	3.0475	2.3804	2.3585	2.7905	2.4439	3.3629	--
Dop07170	15	21568886	21577983	0.8	0.95	438.611128350863	293.020760932458	145.590367418405	147.430393514052	7.5068	6.6187	7.1748	8.2407	7.2969	9.0034	13.9144	13.7843	12.9239	6.5926	5.4671	4.934	9.8729	10.3652	10.3203	14.894	15.9144	14.8771	--
Dop07172	15	21584662	21586971	0.8	0.97	482.613872321446	324.347152475522	158.266719845924	166.080432629598	13.1625	13.2715	13.2811	15.9143	14.3767	13.7037	25.301	23.2021	18.9668	13.1089	12.566	10.995	17.3421	19.0016	15.7341	20.6708	22.4767	24.2701	--
Dop07200	15	22110187	22111558	0.87	0.9	430.494893933852	215.471416278655	215.023477655196	0.447938623459095	0.9223	1.0916	1.726	2.016	1.5766	1.5742	4.2296	3.3449	3.3036	0.1872	0.8578	0.5652	3.053	3.1184	2.2784	2.4981	3.2958	3.3966	--
Dop07345	15	23304703	23306567	0.81	0.86	370.448919199719	188.680667564856	181.768251634863	6.91241592999296	12.188	11.8824	13.1037	17.9831	20.3969	20.7389	25.1815	26.5046	20.3357	10.7211	9.5968	11.0747	19.2927	20.9817	23.4448	19.5137	26.147	34.1019	--
Dop07407	16	515302	518248	0.9	0.89	711.589276904012	234.279383711467	477.309893192545	-243.031	7.7214	7.3492	8.2827	11.4302	9.9468	10.4502	19.0774	21.796	20.9008	8.6544	7.7547	7.4333	12.7259	16.3401	12.3241	13.2234	13.1055	15.0867	--
Dop07570	16	4034409	4048171	0.81	0.93	455.422883901782	278.654195360819	176.768688540963	101.885506819856	11.7449	10.3228	12.2871	13.0949	12.8597	14.3286	18.7495	17.8951	17.5099	10.8203	11.317	10.8571	14.869	18.0844	15.3966	16.4527	19.0015	21.0353	--
Dop07700	16	11641614	11642896	0.85	0.92	684.101493752958	270.263395162996	413.838098589962	-143.575	9.1663	9.2676	10.022	9.132	9.8101	9.2152	20.9558	19.5626	17.487	8.0986	6.2656	7.3623	12.1199	14.5925	13.0135	14.5685	14.8946	13.566	TF
Dop07845	16	13759327	13764459	0.88	0.9	503.73276231225	244.735611879075	258.997150433175	-14.2615	87.3799	90.3477	91.1658	99.6588	109.207	102.239	135.724	152.311	140.217	76.6525	72.4028	73.4168	113.097	124.47	118.21	97.0865	140.393	141.261	--
Dop07892	16	14124931	14128864	0.87	0.85	353.374774851305	171.625076568456	181.749698282849	-10.1246	7.8663	7.2093	7.2983	14.8416	10.5325	11.7737	17.1686	17.9329	16.1608	4.4105	4.355	5.3674	14.8014	18.2905	12.0653	17.7349	19.5656	16.716	--
Dop07997	16	15050619	15056218	0.81	0.94	555.561367524329	295.851344432771	259.710023091558	36.1413213412125	10.7507	10.8287	11.2854	11.543	10.9324	10.6942	16.1843	19.5035	18.944	9.929	9.2165	9.3323	11.0434	12.899	11.7197	16.4733	14.3874	17.197	--
Dop08172	17	565967	567669	0.81	0.98	556.822340999538	370.384697277332	186.437643722206	183.947053555127	3.1401	2.6605	2.8273	4.7308	2.4603	5.4277	17.5379	15.1011	12.3883	1.3687	0.9791	0.6384	4.7188	6.4774	6.5464	12.7609	14.4763	16.0154	--
Dop08236	17	1136243	1140859	0.83	0.92	585.090853217444	278.49485948772	306.595993729724	-28.1011	5.0379	5.1867	4.955	6.6567	5.6736	6.4558	11.5279	12.8839	9.1987	5.5584	4.9393	4.6227	6.3986	8.4646	5.6468	6.7912	9.7147	9.355	--
Dop08283	17	1597822	1607350	0.9	0.95	547.822242281518	308.918092457983	238.904149823536	70.0139426344467	8.174	6.4927	8.5914	11.2311	10.1898	11.5101	16.7516	20.4312	15.7613	9.1896	6.8399	6.8878	12.4016	14.3065	13.2214	15.4078	15.9345	16.1528	--
Dop08291	17	1739689	1746993	0.8	0.93	441.650395316685	272.793283319025	168.85711199766	103.936171321365	142.237	181.072	129.141	222.798	207.817	190.266	504.895	445.016	447.466	124.492	183.936	139.765	206.154	184.269	227.843	477.337	400.853	457.633	--
Dop08295	17	1803553	1809191	0.95	0.9	648.132154823097	250.054432227849	398.077722595249	-148.023	14.2267	14.058	14.9742	19.1534	21.071	20.2917	28.9392	32.0079	26.2334	13.2556	12.7692	12.0076	21.1113	23.14	23.3579	19.6108	24.791	24.6166	--
Dop08299	17	1822068	1826179	0.83	0.95	550.325988379129	321.156704552538	229.169283826591	91.9874207259476	2.0767	1.7524	1.7788	3.7962	4.0376	4.7735	13.7419	17.3882	16.1628	2.4899	2.1248	2.218	4.5433	5.3006	4.9929	12.4405	15.0884	12.2861	--
Dop08326	17	2005584	2008810	0.84	0.86	839.503539074007	212.720875709978	626.782663364029	-414.062	18.8937	17.5098	22.2891	21.1586	23.3407	24.1174	47.5947	47.1478	41.4231	18.3395	20.567	19.0558	26.862	31.0281	29.6901	22.2643	27.6236	33.6121	--
Dop08369	17	2282827	2284467	0.8	0.95	479.950422076711	310.346587492024	169.603834584687	140.742752907337	7.6574	8.3076	9.431	9.3179	8.4225	11.3663	14.8572	18.0161	16.3087	7.4519	6.9307	6.7282	9.2943	9.6651	10.6708	12.2224	14.5541	18.818	--
Dop08381	17	2402000	2403005	0.97	0.81	376.476381906219	129.412172078388	247.064209827832	-117.652	5.1835	6.1349	5.6586	9.0943	10.4532	9.9532	11.6629	12.8239	13.4233	4.5369	4.7611	3.9707	8.4363	9.4718	10.5819	10.9061	8.9971	10.7088	--
Dop08608	17	6230429	6231975	0.87	0.94	725.561015363952	319.174285412012	406.38672995194	-87.2124	28.7262	28.8485	29.3092	34.9834	37.1191	30.2142	63.1623	62.9158	52.7245	28.0706	29.7913	30.0778	37.313	39.1232	41.0508	43.1147	47.499	49.6038	--
Dop08763	17	15268410	15270861	0.86	0.97	558.292262350658	335.402092763962	222.890169586695	112.511923177267	2.2234	1.8953	1.4833	2.6631	2.7998	2.4227	5.7084	6.7433	4.9892	1.3296	1.7062	1.6505	2.1204	3.7352	3.5365	4.6052	5.4403	5.0607	--
Dop08918	17	18167676	18168821	0.81	0.86	290.816673668461	164.516243464403	126.300430204058	38.2158132603444	1.4625	1.5386	1.1488	2.0191	1.7188	2.0802	2.6828	3.132	2.2181	1.5831	1.1789	0.946	1.7751	2.7148	2.2747	2.9238	3.086	2.4522	--
Dop08969	17	18802074	18805816	0.89	0.93	551.179261235093	274.695630137186	276.483631097907	-1.788	4.9641	3.8094	2.954	5.6693	4.1266	4.9884	9.0599	9.4766	9.3262	3.514	3.4686	2.5846	5.8293	7.1962	5.057	7.5584	7.2524	7.6165	--
Dop08971	17	18825150	18832776	0.91	0.85	378.884302586312	158.352758486673	220.531544099639	-62.1788	25.3409	22.316	23.3354	27.9894	25.7656	28.1471	31.3353	33.5642	30.2355	23.5847	19.748	24.1001	25.5402	27.7909	25.9583	28.0859	28.9435	28.2026	--
Dop09022	17	19256131	19259741	0.82	0.94	622.747900923824	306.838911848638	315.908989075186	-9.07008	5.0627	5.999	5.1466	6.1797	5.9077	5.3368	11.4112	13.7924	10.4001	4.6493	4.6655	4.4778	7.3651	9.2694	6.4504	7.1065	9.8798	10.4302	--
Dop09043	17	19452927	19454949	0.84	0.96	722.868613850774	365.05466867622	357.813945174554	7.24072350166534	6.513	6.5082	6.3051	7.6458	8.6616	8.38	20.5887	24.4693	19.94	5.3092	4.8663	5.44	9.3094	8.7182	7.3743	13.8153	16.6508	18.5012	--
Dop09097	17	19942640	19944949	0.86	0.89	626.031078707837	222.945003160665	403.086075547172	-180.141	9.521	10.5978	10.9672	12.1013	11.335	12.6395	19.3887	19.544	17.9077	10.582	11.3017	12.2715	12.8069	14.6532	15.1202	14.6926	13.7021	15.8418	--
Dop09177	17	20504173	20508813	0.82	0.95	518.80551277091	293.550962649726	225.254550121184	68.2964125285426	9.2844	9.1911	10.2531	9.9041	9.3416	9.2488	12.8884	13.9836	12.0445	8.4005	7.5289	7.4795	10.4449	10.0466	9.882	11.4788	11.0026	13.0234	TF
Dop09301	18	313356	315759	0.85	0.93	787.62337820791	318.977770532295	468.645607675615	-149.668	44.9074	44.1414	40.0945	50.8768	46.1094	46.8231	94.6393	107.621	103.823	34.5263	32.0354	29.6585	47.5361	51.9626	44.239	66.083	74.4885	79.9229	TF
Dop09390	18	1199401	1202184	0.8	0.94	415.746939582354	271.401269535637	144.345670046717	127.055599488919	12.0222	12.7186	12.495	15.0629	14.5509	14.1307	24.3645	20.6575	20.4455	12.9526	13.5856	12.3647	15.6084	16.4878	18.7814	18.3299	19.8839	25.1756	--
Dop09401	18	1310689	1312670	0.88	0.94	496.292305626904	293.269495451741	203.022810175162	90.2466852765789	7.0797	5.1081	6.8913	14.1352	12.6019	14.2493	23.9685	25.933	19.9824	4.7954	4.2196	4.0157	15.8096	19.3236	17.9515	24.9044	21.345	28.5579	--
Dop09402	18	1325380	1327207	0.87	0.87	915.180995058147	230.017897111321	685.163097946826	-455.145	14.9944	14.2088	17.1584	16.4389	16.3972	18.9019	48.7083	55.7527	49.6387	10.0845	8.5869	8.8887	23.9743	29.8517	29.1731	23.5778	26.2062	28.2311	--
Dop09444	18	1953792	1954869	0.9	0.85	266.196609030764	152.87058134928	113.326027681484	39.5445536677954	9.583	11.0055	9.6759	16.9348	15.3717	13.2374	18.6184	18.9925	15.767	9.348	10.5998	11.2031	12.8889	13.316	13.2288	15.4336	16.532	18.4679	--
Dop09446	18	1981701	1983427	0.82	0.91	518.957393795535	262.871818802426	256.085574993109	6.78624380931672	10.6619	9.8375	7.749	15.006	16.8634	15.3563	53.9106	54.461	70.3508	8.0641	8.7167	8.0605	16.5693	16.8405	14.2154	49.6753	45.212	46.0271	--
Dop09496	18	3080466	3083311	0.83	0.83	236.538457922721	126.664019750492	109.874438172229	16.789581578263	1.0949	0.9899	1.3217	1.1162	1.9302	1.5227	2.6083	2.1147	2.5262	0.9506	0.6535	1.2301	2.3995	1.8964	1.9284	2.3302	2.596	2.2839	--
Dop09810	18	17746096	17758480	0.9	0.94	695.554398054337	307.206210909366	388.348187144971	-81.142	9.741	9.4373	9.1298	10.8984	10.1211	11.0471	14.6793	14.8798	12.831	9.53	9.6364	9.1736	10.8443	11.728	10.603	11.5538	12.0831	12.7267	--
Dop09839	18	18191502	18196650	0.84	0.94	537.459295867732	289.971813604341	247.487482263391	42.4843313409497	1.4008	0.556	1.1201	1.6863	1.3652	1.5502	3.9641	5.2184	3.5291	1.0679	0.7341	0.8061	2.4467	3.2515	2.8368	2.254	4.0674	3.6796	--
Dop09914	18	18833435	18837624	0.83	0.96	559.328306449119	329.673459418832	229.654847030287	100.018612388545	120.816	113.244	131.742	143.441	141.363	140.268	251.838	257.785	222.137	134.447	143.269	131.603	169.377	175.533	187.789	214.873	200.119	237.429	--
Dop10054	18	20005727	20011292	0.84	0.97	550.279526829455	350.402413931527	199.877112897928	150.525	1.7564	2.0361	1.6143	2.7405	2.6015	3.0493	5.4316	7.0484	5.4831	2.2024	1.8463	1.9193	2.9788	3.7638	2.8696	4.5061	5.945	5.777	--
Dop10146	18	20829104	20834244	0.83	0.87	311.923706158276	178.34876751132	133.574938646956	44.7738288643643	1.4881	1.4836	1.1448	2.1717	2.0955	1.9088	3.8042	3.7133	3.0551	1.4666	1.55	1.3556	2.4245	3.4757	2.4489	4.2084	2.8909	3.1129	--
Dop10163	18	20926202	20929943	0.81	0.89	317.984525698172	194.997662729021	122.986862969151	72.0107997598695	28.3686	25.1816	27.7415	33.5243	34.6582	35.3065	43.3428	45.149	32.7171	24.7203	24.0061	24.2825	30.4179	34.4975	34.8286	40.8062	36.2688	48.7753	--
Dop10175	18	21016721	21020698	0.83	0.93	762.577171168255	303.481155415537	459.096015752718	-155.615	4.4293	3.9483	5.1445	4.2614	3.7139	4.5998	12.6911	14.1867	9.8196	1.5758	1.6961	1.2805	5.9577	6.6019	5.8851	5.8846	7.331	9.4566	--
Dop10351	18	22171946	22176310	0.89	0.9	611.528252362478	262.748	348.780484577678	-86.0327	44.4975	40.6115	48.6636	74.5041	82.653	77.6033	146.699	188.119	149.835	44.496	49.4177	43.2968	93.2511	85.7595	102.615	66.7439	133.067	132.82	--
Dop10373	18	22339547	22342446	0.85	0.89	427.653894200136	223.133017478508	204.520876721628	18.6121407568794	33.2594	30.3312	33.1037	48.3314	53.12	50.9931	75.1461	79.2449	68.1111	27.3171	33.7637	28.2444	65.7515	58.8933	73.6081	57.3679	75.7492	93.348	--
Dop10400	19	48887	49668	0.89	0.91	525.054693006021	228.637023434832	296.417669571189	-67.7806	1.9593	1.822	2.3474	2.0368	3.0428	3.7224	6.6187	6.8595	4.471	0.7811	0.8591	0.8648	3.1425	4.2866	4.0143	4.7655	4.2439	4.0792	--
Dop10414	19	157391	161009	0.8	0.91	498.776456735574	229.182523532921	269.593933202653	-40.4114	18.2102	14.5704	17.6276	16.8725	15.9366	16.1791	31.7831	27.7994	28.984	16.8428	15.2048	15.1254	21.9844	23.8685	20.7165	26.5748	21.7303	25.1898	--
Dop10450	19	386721	390305	0.93	0.92	563.640536592118	262.328628427437	301.311908164681	-38.9833	0.6041	0.5002	0.5212	1.2675	0.9529	1.0945	2.1453	2.2108	1.7607	0.6566	0.488	0.5894	1.2157	1.6	0.912	1.4718	1.4284	1.6494	--
Dop10519	19	1022476	1026265	0.84	0.89	872.278134368241	266.677191395867	605.600942972374	-338.924	5.3662	4.462	5.1963	5.8493	6.2607	6.0059	15.5113	15.6713	14.1819	5.4218	3.4466	4.9729	7.7494	7.6697	6.0315	6.8773	9.0183	11.0688	--
Dop10538	19	1136944	1140905	0.8	0.86	377.545242554404	189.015441814678	188.529800739726	0.4856410749519	15.4772	16.1839	17.4287	22.2284	21.8995	22.7817	30.3061	30.4668	25.5899	14.7193	17.4503	14.0141	28.0549	24.2819	30.2058	25.3541	29.7335	37.3256	--
Dop10548	19	1221173	1223972	0.9	0.89	796.160088935626	254.177880572678	541.982208362948	-287.804	5.5826	5.0016	6.7277	7.8397	7.9578	8.4527	16.7155	15.313	15.4566	6.1513	5.9329	6.0698	8.8743	10.5982	10.3852	8.4699	10.9217	11.8859	--
Dop10582	19	1486533	1490072	0.83	0.85	817.768480497693	207.158122397305	610.610358100388	-403.452	7.1768	6.8044	7.5899	8.0969	7.9646	7.4749	13.7226	17.8244	14.5455	6.0613	5.3834	4.5164	8.3278	8.7486	8.2927	7.1889	10.2823	10.2728	--
Dop10677	19	2595309	2599204	0.94	0.83	277.709927096458	138.514888459568	139.19503863689	-0.68015	4.8787	4.1477	3.6979	8.3044	7.2091	7.9457	10.1828	9.3009	10.9376	4.7772	4.729	4.6159	7.4107	6.4604	6.9345	10.0793	8.203	9.1054	--
Dop10682	19	2641262	2642281	0.94	0.88	542.503316095644	208.018261697168	334.485054398476	-126.467	20.4839	19.5505	20.4522	24.0753	24.181	25.1965	34.5787	30.7327	29.0518	17.1109	17.8773	16.2482	22.4815	25.4515	27.1356	25.0494	25.9775	28.1277	--
Dop10688	19	2713701	2716445	0.8	0.8	250.17810533925	112.117570697512	138.060534641738	-25.943	34.6188	32.8547	37.0429	38.7429	40.4526	41.4776	42.9084	45.6849	39.403	27.0064	29.3249	28.6692	41.5369	39.0642	43.1191	48.5654	43.1927	47.3186	--
Dop10705	19	3108914	3110832	0.8	0.89	682.632718823679	249.998131082485	432.634587741193	-182.636	4.1107	4.1625	4.4087	5.445	5.4431	8.3611	23.8822	25.1149	16.3427	3.3039	3.4488	3.1098	7.0518	7.6145	8.1916	4.5784	12.0345	17.7088	--
Dop10708	19	3148444	3150379	0.8	0.92	512.27986817967	279.131491267651	233.148376912019	45.9831143556322	2.9152	2.9262	3.2196	4.5512	5.3152	5.9251	17.5577	19.1917	12.0112	2.4634	2.2858	2.4488	6.779	6.5864	7.3622	3.8558	13.7388	16.7706	--
Dop10786	19	4206388	4213813	0.84	0.93	474.659152462022	270.35901878575	204.300133676271	66.058885109479	2.1196	2.1342	1.6688	4.4005	3.2563	4.0965	8.6483	10.3903	6.9041	2.134	2.3104	2.2569	5.5489	5.9556	5.1239	4.6288	5.7568	10.2934	TF
Dop10847	19	5937040	5938554	0.83	0.9	645.098312592211	240.977971132306	404.120341459905	-163.142	6.4863	7.4719	6.39	8.4852	5.653	9.1791	19.0258	17.0297	18.7814	3.1728	4.9214	2.6202	7.2978	7.9324	4.786	10.3143	12.155	14.0058	--
Dop10954	19	12823164	12827047	0.85	0.9	346.93840344752	209.05317430683	137.88522914069	71.1679451661396	7.4564	6.8412	8.8433	10.2517	9.4123	9.8659	13.3509	14.8998	11.7144	7.6554	6.8284	8.0154	10.1118	11.1775	12.2294	14.7912	12.9234	12.5973	--
Dop11084	19	16382335	16382889	0.8	0.89	700.451372705201	253.290397163185	447.160975542016	-193.871	0.3354	0.4548	0.7032	0.6366	0.5912	0.3935	2.6435	2.676	2.1428	0.2808	0.2574	0.3768	0.6106	0.7337	0.7595	0.9814	2.0717	1.2426	--
Dop11087	19	16414490	16418418	0.81	0.82	754.765963237702	168.64072749734	586.125235740362	-417.485	44.4687	44.0018	43.5374	42.2591	45.0946	41.1418	60.4967	63.6246	55.8731	39.0763	36.0542	36.1345	46.987	50.2747	46.9019	44.3362	46.5339	47.5587	--
Dop11109	19	16762164	16765002	0.85	0.84	282.567922887902	145.164676123067	137.403246764834	7.76142935823316	0.082	0.1067	0.075	0.6223	0.5008	0.4103	1.0129	0.9155	0.6807	0.0915	0.2851	0.1657	0.6963	0.9503	0.3712	0.9942	0.7179	0.8907	--
Dop11124	19	17046584	17055128	0.83	0.88	333.811784420571	185.733416866233	148.078367554338	37.6550493118946	4.8693	4.5601	4.5705	6.1331	5.4527	5.4982	9.1534	7.985	9.5878	5.6918	5.0995	4.7482	6.2168	7.2611	6.484	9.1407	6.9133	8.4421	--
Dop11131	19	17166628	17168800	0.89	0.94	611.090744855679	300.379526549668	310.711218306011	-10.3317	1.6308	1.5269	1.3456	1.8942	1.6278	1.7476	3.7753	4.3543	4.3772	0.8479	0.9371	0.9789	2.1421	2.8836	2.1584	3.2329	3.4624	3.0019	--
Dop11173	19	18014709	18019770	0.87	0.91	585.51716284935	255.441519707327	330.075643142023	-74.6341	21.4753	20.2755	22.4775	23.399	20.7682	24.2571	32.2996	34.3608	29.1102	19.5284	17.5372	18.0649	27.596	28.2337	27.9462	25.7936	28.1929	28.8236	--
Dop11330	19	19573792	19576515	0.81	0.93	396.146968086552	267.239069291681	128.907898794872	138.331170496809	1.5314	1.7686	1.7325	3.0007	1.9158	2.7824	4.5478	5.0676	3.4719	1.1028	1.213	0.7215	2.0985	2.864	2.6847	3.1539	5.4371	4.8321	--
Dop11371	19	19888197	19890557	0.86	0.84	283.229882281235	143.243748293053	139.986133988182	3.25761430487114	4.7105	4.1055	4.8386	5.5123	5.5129	5.6431	7.3575	6.0882	6.8002	4.7742	3.8113	3.9637	6.459	5.6056	6.6054	6.7322	6.8621	6.8743	--
Dop11420	19	20221757	20227713	0.8	0.95	457.681647640887	301.879356544224	155.802291096663	146.077065447561	6.4714	4.7667	6.1056	8.8471	7.631	9.1769	14.03	14.4815	11.0861	5.9675	5.669	4.912	8.9055	10.9619	9.0508	10.9396	12.9805	17.8565	--
Dop11464	19	20599962	20602628	0.93	0.91	816.466152827066	281.22625955283	535.239893274236	-254.014	191.201	196.443	207.849	259.626	289.979	252.26	523.406	536.498	551.146	141.649	158.702	131.229	312.062	327.586	299.943	324.759	360.234	387.847	--
Dop11569	19	21556297	21559730	0.87	0.84	759.04495433058	183.405162964812	575.639791365769	-392.235	26.8267	25.9321	32.0856	29.9273	31.8271	33.0212	50.5084	51.0123	57.2706	24.6947	24.0655	23.2838	34.1044	33.9353	37.4281	31.7932	33.6992	42.2092	--
Dop11571	19	21585271	21589370	0.89	0.85	398.344420024305	169.848463349646	228.495956674659	-58.6475	29.8567	25.9682	31.6912	41.7237	40.1331	43.7291	56.5644	58.9901	43.1493	19.2812	20.4375	17.1295	47.1717	52.5403	41.4739	49.474	54.5088	49.0143	--
Dop11726	19	22716423	22718362	0.84	0.9	362.081724072816	226.088418639792	135.993305433024	90.0951132067675	5.4689	5.2307	5.4315	16.9383	12.8265	15.6495	20.0561	22.3101	22.4267	6.4796	5.3255	6.0366	12.6645	13.9589	13.724	22.997	22.9793	31.3076	--
Dop11820	19	23477753	23478973	0.89	0.83	249.024747447655	127.926	121.099244113056	6.82625922154384	0.6479	0.9096	0.9589	1.4469	1.5677	1.1926	2.1148	2.1286	2.0292	0.468	0.7019	0.2569	1.2952	1.4591	1.3808	2.4332	1.8833	1.3933	--
Dop11865	19	23929723	23935123	0.83	0.95	728.276112575479	346.695644835221	381.580467740258	-34.8848	38.0381	35.7048	37.1901	33.6095	37.9583	36.9617	69.5609	70.3727	63.4902	30.3006	29.5739	27.5165	40.1	44.2889	45.3695	43.1639	59.7694	59.3125	--
Dop11870	19	23955130	23959012	0.88	0.89	379.36405749689	209.604500358024	169.759557138866	39.8449432191576	8.5175	8.7094	8.2368	11.3302	10.7139	11.8363	15.3064	14.1754	16.6047	9.2345	7.768	8.2244	13.5091	14.5565	12.2834	13.7835	16.3817	15.9444	--
Dop11992	19	24884103	24886835	0.9	0.86	493.443150410922	189.970953163499	303.472197247424	-113.501	1.5079	0.9816	1.9314	4.618	4.0405	4.6241	7.3025	9.3157	6.5836	2.0199	2.0673	1.6941	3.6238	3.266	3.6878	2.8561	5.2161	6.3767	--
Dop12007	19	24959778	24965978	0.84	0.93	725.369631034932	300.363537346616	425.006093688316	-124.643	8.6626	8.182	9.06	9.1571	9.6538	9.7585	21.1043	22.5594	17.8418	9.7836	9.1551	7.58	12.3698	13.7346	14.7392	13.5557	14.5593	16.4538	--
Dop12063	19	25338038	25344137	0.81	0.94	723.315059340627	306.775688125426	416.539371215201	-109.764	6.6338	6.4442	7.0258	5.989	6.1653	6.3621	11.2541	11.8168	10.2121	4.2757	4.9698	4.3971	6.7548	7.0745	6.5368	8.0484	8.1986	9.681	--
Dop12064	19	25344734	25347483	0.89	0.91	670.745007107659	273.303737131686	397.441269975974	-124.138	22.4078	17.7062	22.295	29.4446	25.2815	28.3394	52.1862	58.405	46.2126	19.1767	16.4688	18.2523	33.1359	40.6488	42.1159	31.5537	38.0853	44.2805	--
Dop12123	19	25723212	25726368	0.81	0.93	548.505852326676	280.541309240707	267.964543085969	12.5767661547378	0.7745	0.429	0.8292	0.9384	0.8521	0.9539	2.2236	2.6107	1.7372	0.7909	0.6407	0.6665	1.38	1.1536	1.0945	1.1222	1.4065	2.2305	--
Dop12133	19	25782064	25786703	0.83	0.82	651.341513808333	160.805609642641	490.535904165692	-329.73	10.1351	11.8517	10.2491	11.463	10.9306	11.3232	23.727	30.0573	19.8892	4.6575	4.6881	5.0969	12.1543	14.8377	11.8648	13.0612	15.8815	11.5582	--
Dop12146	19	25845732	25850423	0.85	0.93	706.461171271311	299.811910315791	406.64926095552	-106.837	6.2956	6.3926	6.2177	6.7764	6.0034	7.1859	10.2284	10.8279	8.8275	5.577	5.7307	5.6133	6.8255	6.9848	7.4748	7.6766	8.681	8.1684	--
Dop12290	2	595503	598317	0.83	0.93	460.807595292184	276.655879649194	184.151715642989	92.5041640062048	13.3939	12.0433	14.3739	25.9133	18.8656	22.8292	43.2275	41.0127	31.4003	12.3234	11.1707	10.1006	30.0261	35.3412	26.2555	28.5912	39.2481	51.3116	--
Dop12322	2	917941	923541	0.85	0.93	404.285813422835	244.31752029414	159.968293128695	84.3492271654443	1.4033	1.1146	1.3183	1.4588	1.5903	1.6859	2.149	2.6849	2.2415	1.035	0.9486	0.8165	1.2166	1.535	1.4754	2.3732	2.1108	2.1541	TF
Dop12401	2	1839606	1848451	0.84	0.93	637.990376276839	294.627291523688	343.363084753151	-48.7358	5.2404	5.5531	5.6059	6.5547	5.3949	6.1016	11.7833	12.5021	9.7549	5.8043	5.5902	5.2715	8.7026	7.9098	7.8191	7.9537	8.9195	9.6933	--
Dop12402	2	1853768	1861696	0.85	0.8	267.842164905275	111.588254362637	156.253910542637	-44.6657	3.2159	3.1421	3.0344	5.3965	4.3851	5.3652	6.6551	7.2504	6.8493	4.641	3.5812	3.4535	5.0895	7.6967	5.7938	6.882	6.0464	5.9162	--
Dop12620	2	8830672	8843306	0.82	0.94	661.816189292163	297.831326279561	363.984863012602	-66.1535	9.9549	10.8002	9.5315	9.9614	10.8833	12.3154	25.6933	31.1386	19.9692	9.8202	8.0535	5.2021	11.8019	15.4482	12.9315	17.7372	20.0209	18.0709	--
Dop12621	2	8845666	8846095	0.8	0.92	437.223179981212	247.745905075154	189.477274906059	58.2686301690951	7.859	5.8338	6.7803	5.4963	6.8057	9.7074	21.3878	14.6158	16.738	6.0024	5.2901	5.3443	10.292	12.6692	10.6155	11.4438	17.1885	16.3477	--
Dop12742	2	13019755	13024787	0.84	0.85	454.104627451686	173.087595070939	281.017032380747	-107.929	11.9623	11.1612	13.8934	14.2303	13.5433	14.5362	17.9528	20.9074	16.9849	10.2375	9.057	9.2735	14.6646	16.357	17.0959	12.7291	15.0473	18.9112	--
Dop12747	2	13057755	13060900	0.84	0.86	708.596088536986	199.647206617817	508.948881919169	-309.302	4.2155	3.3378	4.2854	3.8373	3.9808	3.5408	7.4244	7.4689	7.7811	2.8069	2.2852	2.5426	4.6499	5.744	5.1135	4.3756	5.4821	5.1444	--
Dop12764	2	13484939	13486998	0.86	0.96	502.971944017574	322.320350250335	180.651593767239	141.668756483097	1.9063	1.9265	2.2099	3.4369	2.9155	3.2276	5.3351	6.0423	4.5327	2.0113	1.5229	1.7603	3.74	4.1134	3.1537	4.6404	4.4285	6.4245	--
Dop12796	2	14253722	14259148	0.84	0.86	589.43625083684	187.309892959379	402.126357877461	-214.816	11.6222	12.9985	13.5482	14.2538	12.9734	14.2523	23.2593	22.7612	18.0628	8.1147	9.1824	7.9657	13.2351	12.9589	13.0067	13.1311	14.9177	17.3359	--
Dop12831	2	14982989	14988603	0.81	0.82	678.127511395758	157.373425286609	520.754086109149	-363.381	3.4976	3.1017	2.829	2.7328	3.4315	3.5213	5.9837	8.0429	6.8338	2.7839	2.2405	2.6312	4.0607	5.057	3.7191	4.4014	3.5866	4.4175	--
Dop12930	2	16353098	16356392	0.8	0.92	386.754146709774	260.672405412338	126.081741297437	134.590664114901	1.9001	0.8835	2.3652	2.8954	3.2813	3.519	5.9664	7.1606	6.8136	2.3808	1.9044	1.307	4.236	4.0722	3.8052	3.92	7.97	8.3143	--
Dop12937	2	16437147	16440370	0.92	0.91	537.152082382322	250.679269871817	286.472812510505	-35.7935	4.0359	3.6271	3.6741	4.9551	4.8317	4.8066	6.9322	8.0678	7.2165	2.9754	3.7287	2.7579	6.0319	6.6882	5.3426	6.1855	5.9704	6.7702	--
Dop12960	2	16637008	16638423	0.83	0.95	480.846164478687	302.989149822359	177.857014656328	125.132135166031	1.2488	0.7844	1.3029	1.9547	2.047	1.6967	4.7247	5.0944	4.3044	0.4035	0.807	0.8492	1.4758	2.0131	2.0341	2.9724	5.4625	4.1887	--
Dop13125	2	18487073	18489494	0.89	0.87	402.640609380884	190.464767234477	212.175842146407	-21.7111	1.3399	1.3152	1.4593	2.7184	2.1496	2.5622	3.9964	4.4847	3.0574	1.0921	0.9792	1.0036	2.7879	3.9085	2.9217	4.0283	3.4635	3.152	--
Dop13369	20	9442415	9443697	0.83	0.93	460.294575512839	277.420057352979	182.87451815986	94.5455391931196	15.8134	12.6704	15.209	22.5367	23.8704	25.082	44.5062	44.0701	37.8505	19.1095	17.404	17.3592	31.4759	33.0095	36.0282	31.1069	38.9015	51.8192	--
Dop13414	20	11007987	11010974	0.92	0.92	620.570029229286	266.933434804854	353.636594424432	-86.7032	2.7887	2.8107	2.9314	3.6127	3.6459	3.6919	5.5148	6.3386	5.1486	2.6525	2.2455	1.6315	3.7253	3.7365	3.2634	3.8805	4.8556	4.4347	--
Dop13429	20	11476861	11491447	0.86	0.93	538.283591948751	264.561078709952	273.722513238798	-9.16143	3.5588	3.861	3.2765	4.0789	3.5512	4.5175	7.1981	6.965	7.2936	2.8483	2.4046	2.1878	3.6676	5.4355	3.1425	5.4304	5.9578	6.0375	--
Dop13546	3	672712	675977	0.87	0.85	575.645228619691	184.595189892679	391.050038727012	-206.455	2.2744	2.2874	2.7213	4.6011	3.2583	5.7403	7.8722	11.6187	9.0338	2.2608	1.9703	2.4994	4.7554	6.574	3.8095	3.5861	6.2834	6.348	--
Dop13548	3	687789	688690	0.85	0.87	355.593985671235	172.182218131903	183.411767539332	-11.2295	17.1276	15.5596	17.1885	17.2359	17.5829	17.2732	25.179	25.521	25.1612	13.1875	16.0462	14.6063	24.4833	19.8081	22.7416	23.4955	21.438	23.2438	--
Dop13586	3	970349	974449	0.82	0.93	401.711116359415	254.794200517461	146.916915841954	107.877284675507	249.847	247.224	240.762	280.81	287.167	282.224	408.238	376.162	381.399	222.308	224.047	223.623	316.962	347.029	328.092	445.769	375.419	440.588	--
Dop13597	3	1109606	1112831	0.92	0.85	705.260192061636	194.345426431243	510.914765630393	-316.569	1.9686	1.8858	2.1396	3.2068	2.5597	2.6213	5.071	5.2755	4.371	1.2156	1.0071	0.9176	2.669	3.3676	2.8138	2.5182	2.893	3.3314	--
Dop13676	3	2160476	2170012	0.83	0.87	804.904471326101	218.74648402027	586.157987305831	-367.412	17.2047	16.2035	16.0791	16.3394	14.1167	15.6104	33.4556	35.959	34.5306	13.1457	11.1496	10.5091	20.7211	25.6975	20.2323	19.3409	22.9853	22.4233	--
Dop13695	3	2624310	2627416	0.84	0.93	596.470991376955	282.828964414786	313.64202696217	-30.8131	14.7305	13.8204	15.5531	17.7277	12.9905	16.0269	35.2778	38.1468	29.8812	10.1151	8.8458	9.7874	24.0959	29.45	23.6588	20.7754	24.6317	32.5695	--
Dop13759	3	3748221	3752411	0.82	0.82	216.44210084891	117.644155107649	98.7979457412609	18.8462093663886	1.6009	1.7702	1.6783	2.1234	1.8995	2.5047	3.1255	2.86	2.7703	2.0104	2.0632	1.3663	2.1299	2.5426	2.1147	2.9484	3.0254	2.251	--
Dop13871	3	6719082	6725733	0.94	0.85	349.670126080291	163.624476235966	186.045649844326	-22.4212	2.212	2.222	2.8108	5.1148	5.5523	5.8962	5.9237	8.0309	7.7936	2.1948	2.7382	2.3625	4.2427	5.3771	4.4524	5.2887	6.2568	6.8265	--
Dop14107	3	16142669	16153391	0.81	0.89	476.744356324399	214.798919972655	261.945436351744	-47.1465	0.5821	0.7801	0.8615	0.91	0.8048	1.3393	2.116	1.9125	1.6044	0.8409	0.8058	0.654	0.8312	1.1237	0.672	1.3481	1.5383	1.4548	--
Dop14208	3	17265083	17269198	0.94	0.94	562.894203813578	287.274410506899	275.61979330668	11.6546172002189	8.8947	7.7831	9.1098	11.2258	10.3681	13.234	16.7194	17.8185	15.7435	7.0341	6.8936	6.3173	10.9431	11.0555	12.001	13.7459	13.3378	15.5415	--
Dop14240	3	17507508	17510377	0.81	0.93	496.294585644048	269.807967723947	226.487	43.3213498038469	5.037	4.5599	6.2055	4.517	5.1749	6.2629	10.391	10.6082	10.3014	3.7608	4.8123	4.6472	7.5712	8.3926	7.9062	7.951	7.5303	10.9424	--
Dop14248	3	17548708	17552785	0.86	0.87	549.003642869966	203.673901110758	345.329741759209	-141.656	2.0317	1.4888	2.2149	2.7065	2.4506	2.6211	5.3494	5.3427	4.422	1.6512	1.24	1.3416	3.7207	4.8154	3.6053	3.0154	2.9824	4.6665	--
Dop14437	4	763954	765258	0.94	0.94	648.885294679326	302.960520829471	345.924773849855	-42.9643	0.6977	0.9317	0.7366	2.0377	2.397	2.2673	4.8059	6.546	4.7439	0.5991	0.7688	0.1809	2.7361	3.4053	2.6739	3.5981	3.6771	3.9773	--
Dop14440	4	774838	777995	0.88	0.94	426.893528878677	272.243059027968	154.650469850708	117.59258917726	6.2427	4.6494	6.6377	7.3878	7.0195	7.3387	9.4051	9.9236	9.4148	5.1982	5.2479	5.194	7.0447	7.5302	6.4187	9.2641	9.5126	9.4356	--
Dop14469	4	993076	994212	0.87	0.97	656.657833591498	363.621850280078	293.035983311419	70.5858669686589	7.0946	5.9281	6.7194	6.9708	7.5094	8.5492	15.0605	15.8722	14.3592	4.2795	4.4635	4.3073	8.9321	9.6407	8.3821	9.0967	12.9666	14.9341	--
Dop14472	4	1019529	1023736	0.85	0.88	365.986415421892	181.176573580897	184.809841840995	-3.63327	4.1572	3.2976	4.3507	4.0699	5.2545	5.0624	8.6063	6.3256	7.789	3.2178	3.5512	3.3488	4.7365	6.2422	5.8023	5.321	7.7744	6.6458	TF
Dop14497	4	1170017	1205078	0.83	0.82	604.950052781742	166.414840838511	438.535211943232	-272.12	8.9394	8.4607	8.4599	10.3798	11.1765	11.3307	16.9197	18.0201	16.498	11.7144	10.2923	9.7153	11.6567	11.6927	12.1669	10.149	13.5285	13.4999	--
Dop14623	4	2138843	2140669	0.93	0.9	764.212450509876	261.920267012092	502.292183497784	-240.372	2.0376	2.2106	2.5439	3.3522	3.4124	4.0647	7.2273	7.9257	8.164	1.5922	1.8502	1.4308	3.2151	4.4578	4.3065	4.7158	5.3492	4.8318	--
Dop14962	4	5071400	5073876	0.83	0.8	263.135667870485	110.040273817213	153.095394053272	-43.0551	5.0848	5.0151	5.0907	6.3699	6.5796	8.1967	10.4935	8.5475	6.1805	2.752	3.0479	3.8086	6.4211	8.5962	7.2111	8.0888	8.1335	8.272	--
Dop15039	4	5626204	5626439	0.83	0.81	241.677224717368	124.716394722101	116.960829995267	7.75556472683323	4.8831	5.6094	5.9131	11.6324	13.5034	22.9204	24.2713	23.2465	18.659	10.2605	10.874	5.4863	17.0836	14.1397	22.1156	21.0903	24.8408	24.1242	--
Dop15063	4	5729313	5732406	0.82	0.87	322.734806244127	174.70592448105	148.028881763077	26.6770427179727	11.6275	10.1274	10.4705	10.8363	13.6378	12.6285	14.4576	16.6671	13.4534	8.7748	7.971	9.4627	12.7784	13.6918	13.7744	14.4889	13.5845	16.9903	--
Dop15071	4	5816421	5817609	0.88	0.86	575.014321432266	207.506839903996	367.50748152827	-160.001	0.8824	0.9573	0.7436	1.4105	1.8557	2.3251	4.217	6.4581	6.2313	0.4147	0.1901	0.2609	2.6493	2.4893	3.5756	1.4825	3.8075	4.1298	TF
Dop15090	4	5976579	5982358	0.81	0.84	333.649364474441	145.360379295415	188.288985179026	-42.9286	13.3575	12.9921	14.7435	14.5464	13.5089	15.8447	17.6039	18.1029	17.0405	10.2647	9.0855	9.2341	15.1551	17.9483	15.9462	14.7574	17.7189	18.3199	--
Dop15219	4	7112132	7117736	0.88	0.88	429.55989507539	204.891451658598	224.668443416791	-19.777	21.6375	18.9986	21.2513	27.6498	24.6306	25.6013	37.4585	34.4968	35.0243	24.3626	22.7859	21.492	30.9861	32.2342	26.3303	28.4874	29.804	35.2073	--
Dop15221	4	7152877	7165215	0.8	0.93	457.313058830406	265.984390307506	191.328668522901	74.6557217846052	18.5527	18.6976	20.0967	19.7243	19.6037	21.6416	26.491	27.2796	24.0114	17.0448	17.0799	15.7777	24.3592	25.0692	23.6488	24.6108	25.2056	30.0179	--
Dop15279	4	7785052	7788287	0.86	0.89	520.314869648976	212.730017788671	307.584851860305	-94.8548	0.3286	0.3367	0.5428	0.5314	0.5793	0.5427	1.7498	2.0601	1.5941	0.3057	0.2428	0.3077	1.1301	1.338	1.0197	1.5152	0.9021	1.1183	--
Dop15306	4	8182548	8183320	0.8	0.83	290.111663750926	128.49859849131	161.613065259616	-33.1145	4.4547	4.7023	3.121	6.1708	6.1551	3.1081	8.1234	10.0181	8.2055	3.4271	2.5869	3.2464	4.3109	3.6218	4.4531	7.879	5.4764	7.435	--
Dop15397	4	9118031	9121787	0.81	0.95	707.20061732895	347.851443178327	359.349174150623	-11.4977	8.8383	7.7858	8.7544	8.2694	8.6117	10.1054	18.8157	20.4071	18.2607	6.8303	7.2266	7.1717	9.5357	10.2467	9.1803	11.736	13.8716	18.6972	--
Dop15535	4	12299999	12303031	0.82	0.9	431.622607775851	231.336268944136	200.286338831714	31.0499301124223	9.0928	8.2823	8.6379	12.4301	11.6292	12.819	17.5077	16.3225	12.5307	8.3317	8.8306	7.2658	12.689	15.6911	13.6535	15.988	17.3116	18.2807	--
Dop15650	4	18725320	18729941	0.83	0.93	442.585579162408	276.216809609048	166.36876955336	109.848040055688	114.7	111.022	117.883	140.392	127.51	134.545	161.191	175.578	152.712	120.787	124.253	119.109	149.41	147.641	149.241	157.66	166.264	177.781	--
Dop15749	4	21608444	21611170	0.87	0.88	797.57835085736	240.227428275143	557.350922582217	-317.123	181.32	171.775	163.979	204.248	222.973	224.078	542.928	585.383	630.212	147.788	147.1	140.357	306.022	329.066	332.353	230.6	356.531	421.959	--
Dop15871	4	23092124	23096147	0.87	0.89	892.442407701213	255.528991072413	636.913416628799	-381.384	17.545	16.3282	16.7881	18.7032	17.5603	21.9775	43.0911	53.134	49.8132	11.079	11.7639	10.7548	22.3158	25.3031	25.4225	23.9502	30.5168	29.7945	--
Dop16032	4	24385571	24398157	0.88	0.94	569.643631222672	294.946912044595	274.696719178077	20.2501928665185	15.0191	14.5536	15.6268	16.2453	18.3805	18.2768	27.9804	26.4353	24.6741	15.6668	15.8702	14.9753	21.6834	21.9292	22.2215	21.5823	24.317	24.5004	--
Dop16091	4	24938426	24941695	0.93	0.93	599.749452982753	287.132	312.617505200954	-25.4856	10.4238	9.7726	12.5359	22.7991	20.8492	21.4171	43.0595	43.8947	33.6778	8.0353	9.015	7.2478	25.4473	30.1631	28.4443	26.9975	26.1533	40.3813	--
Dop16135	5	337595	343679	0.87	0.94	652.571079507399	318.643059938988	333.928019568411	-15.285	15.9688	16.1394	16.5324	17.4789	17.8455	18.3658	24.8735	26.1534	23.5684	16.0742	15.0772	14.8251	18.9062	20.4409	19.7934	18.2146	20.5777	25.0789	--
Dop16155	5	453407	454797	0.8	0.92	715.717075052512	306.983679448199	408.733395604312	-101.75	1.1391	0.7323	1.2223	1.3881	2.0824	2.0462	11.8117	13.7051	11.8604	1.1302	0.9496	0.474	1.6386	1.1076	1.4649	7.093	8.7657	7.9617	--
Dop16165	5	518867	519552	0.8	0.87	438.772342676345	180.11423528245	258.658107393895	-78.5439	0.5427	0.368	0.724	0.5151	0.8769	1.2736	2.3953	2.0876	2.3115	0.1514	0.2776	0.0762	0.6587	0.6678	0.1024	1.2271	0.9904	2.1447	--
Dop16189	5	657777	663491	0.93	0.96	632.011069956591	339.89004202234	292.12102793425	47.7690140880903	4.0341	4.0973	3.5151	5.5863	5.159	5.3142	9.4485	9.8395	9.6103	3.2302	3.3371	3.0859	5.849	5.7945	5.831	8.1288	7.4365	8.614	--
Dop16415	5	2229976	2232370	0.89	0.89	591.305058477063	232.627369054371	358.677689422692	-126.05	3.9832	3.4983	2.7717	4.4407	4.124	4.9955	6.8573	7.3869	6.9348	3.4935	3.4608	3.1255	3.6835	5.1525	4.9633	4.5412	5.1836	6.247	--
Dop16461	5	2688432	2692458	0.8	0.93	471.41813387335	270.339561828131	201.078572045219	69.2609897829118	16.1213	18.4831	18.0344	20.6246	16.9196	19.0551	27.2122	29.8106	27.6254	16.3847	15.1259	14.4347	17.9866	17.9816	20.671	22.3235	22.0988	30.4664	--
Dop16464	5	2715824	2717090	0.84	0.83	291.134342282636	137.066935480766	154.067406801871	-17.0005	2.5976	3.4623	2.9424	5.0718	4.1867	5.6898	6.3647	8.5441	6.4016	4.2251	3.2652	3.8356	5.1346	6.0077	7.0586	6.2389	5.5013	7.2597	--
Dop16603	5	4211547	4217548	0.8	0.94	507.498914710007	310.61868939887	196.880225311138	113.738464087732	2.0749	1.2628	2.0064	2.4337	2.2304	2.5733	5.2016	6.778	5.8203	2.3444	2.4595	1.8763	3.2248	3.2108	3.2852	3.7696	5.9396	5.6754	--
Dop16604	5	4218199	4223077	0.86	0.88	775.227572940183	237.814482378905	537.413090561278	-299.599	33.8683	31.4711	32.7236	34.1717	31.6134	33.2545	52.0049	58.4494	52.9628	27.5006	23.4698	24.1832	38.8763	42.2105	38.2403	34.0416	40.6806	43.094	--
Dop16674	5	5189230	5193212	0.83	0.88	630.318484699494	210.219718206634	420.09876649286	-209.879	13.4769	14.652	14.2172	13.9804	13.7469	15.0297	24.2654	27.213	22.0237	10.9439	12.1411	10.8562	15.6376	21.2327	17.1892	19.0008	16.1833	18.5084	--
Dop16697	5	5696113	5702215	0.8	0.93	457.886211826025	277.240583712881	180.645628113144	96.5949555997373	33.7278	33.7684	29.9189	44.3137	41.1226	41.4018	72.7238	78.5046	73.0129	39.6914	44.2626	36.8806	44.0962	44.1666	43.6045	67.8861	74.2843	66.8029	TF
Dop16701	5	5776323	5778899	0.81	0.9	736.581512526602	248.966186164207	487.615326362395	-238.649	2.2933	2.3313	2.1202	2.1024	1.9949	2.3732	4.2358	4.487	4.8457	2.0157	1.9399	1.5419	2.126	2.9629	2.9168	2.9398	3.326	3.3721	--
Dop16961	5	15834085	15836030	0.84	0.91	463.593074745335	246.276252501738	217.316822243598	28.9594302581402	42.2297	39.9241	42.1072	46.3511	48.8499	51.9267	77.8108	82.4428	75.1143	33.9199	31.9768	30.6678	57.4272	67.7126	60.6126	45.6742	84.314	77.6002	--
Dop17208	5	18508120	18509115	0.8	0.89	356.37520357761	181.182262279954	175.192941297656	5.9893209822979	2.009	1.7234	2.1729	2.6607	2.416	1.3158	3.9477	4.7929	3.8807	0.9909	1.2906	1.6272	2.0415	3.0153	2.3275	3.8281	2.2563	3.97	--
Dop17224	5	18616646	18618303	0.85	0.89	416.907292656958	223.032110928791	193.875181728168	29.156929200623	0.7578	0.3958	0.9201	2.0601	1.6492	2.6347	3.2564	4.3828	2.9887	0.6579	0.7753	0.3784	2.1802	2.978	3.2201	2.3295	4.3499	4.2151	--
Dop17267	5	19014439	19017498	0.82	0.86	266.18319491393	157.518385974204	108.664808939726	48.8535770344778	0.3202	0.5018	0.2984	0.8104	0.9617	1.1689	1.4806	1.7843	1.4396	0.8737	0.6188	0.5596	0.9932	1.3232	0.5371	1.2114	1.2786	1.7224	--
Dop17349	5	19627755	19630738	0.86	0.96	509.43670572426	315.558750663988	193.877955060272	121.680795603715	1.4951	1.7994	1.6742	2.5128	2.3885	2.3026	4.7727	4.4467	3.4827	1.2777	1.5775	1.5485	2.4951	3.1942	2.7155	3.5298	3.1746	4.8009	--
Dop17463	5	20460731	20469009	0.83	0.85	868.794809557971	201.798027951222	666.996781606749	-465.199	9.7983	9.0932	9.683	9.6133	9.8103	9.7217	11.8836	12.6279	11.9611	9.4322	8.9423	9.225	10.256	10.4196	9.9215	9.827	10.0844	10.6933	--
Dop17664	5	22033117	22038669	0.91	0.91	529.976987310338	247.675087739979	282.301899570358	-34.6268	2.1772	1.4708	2.5526	4.8999	4.2245	4.6277	9.7659	9.6109	6.2776	2.1209	2.1121	1.65	6.2701	5.9205	7.0544	5.5844	6.7246	8.1179	--
Dop17680	5	22164792	22170228	0.9	0.93	734.441057133482	304.27526919528	430.165787938202	-125.891	26.3669	28.1397	28.9491	39.7386	36.5434	44.279	75.5253	82.8857	83.4823	29.0215	28.893	29.5203	44.2605	43.986	49.9995	48.3404	57.4335	67.4504	--
Dop17682	5	22174937	22180841	0.8	0.89	394.423977134882	203.13459492505	191.289382209832	11.8452127152173	57.7424	57.5417	56.1572	61.1931	63.0544	69.0296	100.553	85.7286	83.0971	65.8489	65.0644	61.7494	68.0498	71.5102	77.5061	72.4135	84.3549	85.044	--
Dop17739	5	22589868	22591373	0.83	0.96	589.334040498553	322.838649027822	266.495391470731	56.3432575570906	1.9063	0.9971	1.7129	3.0586	1.9203	2.9293	10.5609	8.4587	6.3437	1.3679	1.1145	1.3003	3.1814	4.3195	2.0556	5.0712	6.3082	7.6686	TF
Dop17757	5	22674112	22680098	0.82	0.88	394.361550937881	209.067743580003	185.293807357878	23.7739362221244	11.3382	10.2464	12.0387	15.1581	15.0307	14.6612	18.7348	21.0539	16.9979	12.4644	12.8841	12.5729	16.9263	17.6223	18.3793	16.2786	19.3084	21.8711	--
Dop17787	5	22872028	22875287	0.8	0.96	473.491184717607	317.049636682251	156.441548035356	160.608088646894	2.0862	1.6509	2.2829	3.2302	2.9133	3.1104	6.4072	6.8819	4.809	1.3424	2.0089	2.1232	3.6641	4.403	4.335	6.6857	6.6155	7.566	TF
Dop17895	5	23704024	23706863	0.89	0.87	430.901608235661	176.527243995766	254.374364239895	-77.8471	1.0903	1.3721	1.729	2.0421	2.5115	2.7294	5.7751	4.0266	3.2045	0.7789	0.4908	0.196	2.2762	3.4349	2.6335	3.0629	3.0368	3.3611	--
Dop18019	5	24602751	24606821	0.81	0.92	372.721556196172	232.232025029304	140.489531166868	91.7424938624355	6.8008	5.3065	7.1008	7.8434	7.5202	8.1245	11.1119	11.6469	9.8821	6.694	7.6438	7.0762	8.4172	8.6487	10.1151	10.1599	9.3689	11.8503	--
Dop18168	5	25776270	25782954	0.85	0.9	466.154786200284	225.699835192936	240.454951007348	-14.7551	15.9581	15.4683	17.9262	18.4572	17.3329	18.3166	23.8373	25.0856	21.5555	14.7473	13.1824	12.161	19.6868	20.4971	19.6482	17.9553	19.2449	25.073	--
Dop18445	6	497676	502183	0.87	0.92	419.261386866294	241.402884879084	177.85850198721	63.5443828918741	27.9708	24.2417	29.8525	36.069	29.404	31.9292	44.6397	43.9995	43.5126	22.7544	20.5495	20.2856	37.8403	41.3176	31.4696	42.425	40.6082	46.183	--
Dop18474	6	746590	748943	0.84	0.94	410.357604329707	263.175829186993	147.181775142714	115.994054044279	12.095	12.5211	15.8386	14.3134	16.3849	17.7681	22.6477	25.4156	21.9745	10.8217	10.7691	8.0912	15.9692	19.9976	13.4506	22.2528	23.6944	23.6731	--
Dop18480	6	792816	796429	0.88	0.96	574.81287103325	346.947226131682	227.865644901568	119.081581230114	2.2642	2.5835	3.0657	10.0784	8.6254	11.666	27.029	30.3919	22.4902	3.4862	3.435	3.1141	14.1675	11.9998	13.5549	16.2008	19.1161	30.1248	--
Dop18529	6	1207774	1214048	0.86	0.96	625.454834105018	348.734400296447	276.720433808571	72.013966487876	2.7158	2.9794	2.8688	3.3986	3.3523	4.1068	7.539	9.3043	7.2545	2.6929	2.3751	2.4035	5.1379	5.5932	5.6117	5.0695	7.208	7.5406	--
Dop18562	6	1433828	1436405	0.8	0.95	482.630785812943	291.413689603167	191.217096209776	100.196593393392	31.4389	31.7225	34.64	34.157	31.8969	34.096	45.7007	43.299	40.771	29.5149	30.5301	29.5943	34.6406	34.9923	37.8035	37.6558	37.5548	46.3236	--
Dop18584	6	1664234	1665999	0.8	0.88	370.123826800341	200.235996887959	169.887829912382	30.3481669755776	88.4842	87.8131	89.5561	100.781	98.4813	97.957	125.686	127.5	112.02	66.1105	64.094	64.5991	107.955	109.711	123.522	119.327	119.53	151.797	TF
Dop18596	6	1768198	1769911	0.91	0.92	586.612597507161	275.975377716733	310.637219790428	-34.6618	7.0285	6.0038	3.4185	19.7831	16.0933	18.3911	54.5596	56.9549	60.6512	3.1563	3.8022	3.0407	19.3662	17.9397	22.9897	40.189	48.8145	32.6076	--
Dop18729	6	3239203	3239662	0.81	0.89	375.20565106486	201.668486643417	173.537164421443	28.1313222219741	3.2251	4.6653	3.9811	4.2758	5.7757	6.0071	7.36	11.7286	7.6865	3.0858	2.9855	3.2784	4.2873	5.7119	3.7095	6.7002	7.2443	8.1941	--
Dop18739	6	3428898	3433005	0.82	0.92	368.280536721484	233.140948966893	135.139587754591	98.0013612123017	4.1375	4.3528	3.7964	5.8028	3.8312	4.8761	7.1833	8.8198	7.5722	2.4992	3.0971	2.3947	4.348	5.682	3.8126	8.3099	7.3626	7.3621	--
Dop18974	6	13037101	13041183	0.8	0.83	337.560052983448	158.793402061409	178.766650922039	-19.9732	420.92	396.486	426.387	541.04	495.643	517.706	606.941	615.769	564.336	410.271	462.777	433.76	548.608	612.032	604.53	691.65	623.382	651.121	--
Dop19019	6	14702066	14711279	0.89	0.83	669.572287465588	170.228396412486	499.343891053102	-329.115	2.0897	2.1269	2.4638	3.0808	3.5953	2.7976	5.1622	6.0899	4.5424	2.6453	1.7854	2.0574	3.2686	3.6056	3.3499	2.9343	3.2664	3.7038	--
Dop19144	6	16670494	16674249	0.89	0.89	744.783726543989	249.955944666808	494.827781877181	-244.872	7.4861	7.3807	7.1212	8.7328	8.3885	7.6776	14.1528	15.4611	12.6184	5.1041	5.7623	5.4505	9.4586	10.5374	8.7128	8.4554	10.8815	10.3857	--
Dop19159	6	16797439	16799660	0.85	0.97	640.404898707368	363.033651853291	277.371246854077	85.6624049992145	0.5162	0.5067	0.5623	0.8088	0.6067	0.8846	2.0151	2.5218	1.8062	0.3842	0.2767	0.3038	0.8653	0.8605	1.1504	1.1771	1.905	1.8702	--
Dop19173	6	16923708	16931462	0.88	0.95	687.183272170882	337.543896477331	349.63937569355	-12.0955	9.0893	8.0211	8.449	10.2733	10.7404	12.1085	20.6003	22.4477	19.0077	9.7234	9.9736	8.7506	13.8104	14.554	13.8709	14.175	17.5133	17.6525	--
Dop19226	6	17327532	17333947	0.88	0.81	256.081583203834	121.033734097051	135.047849106782	-14.0141	3.3258	2.5167	2.7701	4.5272	5.0255	4.329	7.0846	5.9253	7.2321	4.1181	3.8889	3.3912	5.3936	5.2584	5.8225	6.6914	6.0267	5.6057	--
Dop19255	6	17520218	17524949	0.9	0.88	444.857737093345	212.724747269787	232.132989823558	-19.4082	7.3971	6.237	7.157	8.649	9.4967	11.1017	12.6498	13.3806	13.7636	7.3821	6.8897	7.0461	9.5151	11.5219	10.4085	8.9621	12.4843	13.3068	--
Dop19377	7	165469	170554	0.86	0.93	705.851300193269	288.971953532614	416.879346660655	-127.907	16.7679	15.348	16.5347	17.9485	14.3896	17.6959	28.6637	30.4905	26.7649	13.0261	12.5639	13.151	20.1343	22.0736	21.7362	19.8676	20.4856	25.3304	--
Dop19388	7	235692	240628	0.8	0.91	718.642398503589	267.924644177731	450.717754325859	-182.793	3.8906	3.2571	4.4377	3.5279	3.7803	4.0741	8.7314	8.4503	6.4266	2.9409	2.9463	2.6846	4.3876	5.5293	4.4397	4.2051	5.2985	6.5683	--
Dop19400	7	299493	301933	0.93	0.92	562.494411471112	267.080169763556	295.414241707557	-28.3341	6.7209	8.0022	6.5789	14.6683	11.3126	12.966	20.7592	26.7803	19.1359	5.5632	4.6911	5.4393	15.1398	17.8191	14.0585	15.1822	16.9837	20.3721	--
Dop19463	7	728265	737369	0.8	0.94	700.380837251176	338.364097602052	362.016739649124	-23.6526	56.8846	53.6188	52.4623	59.522	56.408	55.5098	113.635	132.213	123.321	53.3702	52.3281	50.9498	62.8411	61.8411	58.1173	87.6633	101.509	106.446	--
Dop19510	7	1143021	1149275	0.85	0.89	575.566713874006	234.894193966391	340.672519907614	-105.778	33.0927	34.351	36.0311	37.4908	37.9252	41.9362	59.279	60.1655	61.3418	30.5977	30.0097	29.1014	41.1417	44.6874	41.8244	32.3159	50.766	57.1675	--
Dop19706	7	3219801	3224975	0.82	0.84	241.138422688128	137.046379326529	104.092	32.9543359649289	22.4007	21.8392	22.3904	24.5981	22.8435	24.6902	25.5325	26.3232	25.5759	18.5177	18.3118	18.7244	21.8635	24.041	24.1138	26.8674	25.1153	27.4574	--
Dop19743	7	3736847	3740551	0.88	0.91	772.052869731745	272.12480052079	499.928069210956	-227.803	1.9587	1.7518	1.7961	2.7468	2.1465	2.5263	6.376	6.7282	5.6093	1.6251	2.0312	1.9628	3.3092	3.9958	3.8362	3.6053	3.389	4.6292	--
Dop19767	7	4324606	4331375	0.89	0.93	496.809700820072	265.714128074448	231.095572745624	34.6185553288234	5.795	6.2118	6.7994	10.803	9.2168	12.813	18.818	19.0648	17.5524	5.9265	6.4972	5.887	10.5717	10.0971	10.0057	12.5175	11.9256	19.886	--
Dop19915	7	14002582	14013680	0.83	0.9	434.727816803631	211.851304069446	222.876512734185	-11.0252	2.1166	2.6956	2.5726	2.6397	2.5956	2.9276	5.5707	5.1398	3.7892	1.7463	1.224	1.3096	2.8296	3.9595	4.3067	3.9496	3.3762	4.5766	--
Dop19927	7	14666514	14673146	0.85	0.85	387.42505608753	167.194411591056	220.230644496474	-53.0362	92.1945	97.7619	99.2656	109.988	116.214	110.346	144.575	153.543	142.001	75.2105	90.8569	86.9177	126.552	122.167	152.354	115.693	126.627	155.99	--
Dop20164	7	21611090	21614251	0.84	0.83	541.80279064718	160.943158662055	380.859631985126	-219.916	1.482	1.6882	1.4124	1.6567	1.7997	1.9322	2.9592	4.9269	3.4456	0.9098	0.4801	0.8325	1.5589	2.1885	2.1254	2.1814	2.5244	2.05	--
Dop20205	7	22146258	22149609	0.82	0.85	266.827167140368	146.740707249684	120.086459890684	26.6542473589994	0.8913	1.0605	0.8439	1.2553	0.963	1.1921	1.4322	1.5894	1.7145	0.8826	0.5295	0.6137	1.2388	1.6197	1.3238	1.698	1.8083	1.534	--
Dop20268	7	22973985	22978479	0.83	0.88	306.555984463359	174.252749319767	132.303235143592	41.9495141761759	6.9218	5.7346	6.4768	7.7643	6.8407	8.2208	9.8405	9.9699	9.6493	7.2349	5.8588	6.0093	7.5995	9.8433	6.6022	9.4412	8.7281	9.5748	--
Dop20313	7	23439126	23446264	0.87	0.92	831.899824971371	293.635696995308	538.264127976063	-244.628	29.4215	29.338	29.788	33.8114	32.0861	34.8967	52.7928	58.8114	50.4057	29.22	28.1325	28.0243	35.3956	37.9346	37.166	36.6941	37.3685	46.5764	--
Dop20324	7	23557265	23558053	0.87	0.94	549.989433129889	288.674138709485	261.315294420404	27.3588442890806	2.1232	2.3035	1.5289	3.7319	4.5054	5.9979	12.719	13.7141	8.2903	0.8559	1.4482	1.1927	3.1497	3.6129	4.3628	8.4096	8.876	8.7993	--
Dop20327	7	23569833	23575457	0.81	0.93	587.524445598095	268.10129967504	319.423145923055	-51.3218	15.1108	13.4748	15.3306	15.6268	14.8227	15.561	20.5113	23.9329	20.1334	14.5347	13.0272	14.3322	14.5794	17.2129	15.9938	18.9169	16.8902	19.7014	--
Dop20417	7	24237037	24245750	0.8	0.87	334.161804934795	195.181027589934	138.980777344861	56.2002502450732	16.701	16.8755	15.0454	18.7667	20.4465	19.8871	23.4231	23.2376	22.9147	16.7478	17.7408	17.7695	21.0459	22.1421	21.7079	23.3454	26.5467	25.8635	--
Dop20497	7	24898753	24905237	0.83	0.9	426.613110458206	229.426803233417	197.186307224789	32.2404960086278	1.1942	0.8493	0.8498	1.4105	1.6374	1.474	2.5603	3.4181	2.3879	1.0516	0.9639	0.8796	2.1903	2.5691	2.544	2.2308	3.0401	2.8187	--
Dop20582	7	25511617	25512338	0.87	0.89	308.541751415647	188.42952051888	120.112230896767	68.3172896221132	11.6656	9.0901	7.7148	27.7318	16.2854	16.4368	35.0327	32.6916	27.6593	4.6044	5.4073	6.0102	16.0367	19.8113	12.5515	29.8332	20.6299	36.8078	--
Dop20583	7	25514139	25518278	0.92	0.92	641.014319900038	290.496218437112	350.518101462926	-60.0219	11.8892	12.516	13.2607	17.8588	16.6679	18.2705	29.1872	31.3261	32.6473	10.633	10.9371	9.3147	20.8965	22.4606	21.73	18.6578	24.6453	28.758	--
Dop20758	8	841965	843511	0.86	0.87	337.714295035417	168.903723861483	168.810571173934	0.093152687548411	0.7143	0.4798	1.0892	1.5928	1.0794	1.5434	3.4319	2.2488	2.3545	0.9113	1.1137	0.9172	2.1056	1.6744	1.6946	2.208	2.1776	2.2518	--
Dop20763	8	891971	897231	0.81	0.87	799.226968726467	220.035905011473	579.191063714994	-359.155	8.9184	8.096	10.0607	7.9658	8.4315	8.5905	14.748	15.4732	13.6805	6.603	7.2937	6.5948	10.4014	10.4693	10.1665	9.4578	10.2549	11.1798	--
Dop20836	8	1310107	1316405	0.95	0.89	713.261610560195	238.823083448671	474.438527111525	-235.615	1.747	1.9542	2.1374	3.0679	2.9923	2.9241	5.4314	5.2949	5.2063	2.2979	1.8845	1.6129	2.9424	3.4222	3.353	3.9486	3.4831	3.6397	--
Dop20851	8	1414552	1416361	0.88	0.92	544.791374851204	258.51648861241	286.274886238794	-27.7584	1.3717	1.2593	1.3945	3.1158	1.8602	2.1462	5.5891	5.0515	4.3448	1.0993	1.1876	0.8299	2.5615	2.6163	1.9647	2.6573	2.8047	4.9349	--
Dop20852	8	1420557	1422317	0.89	0.89	588.973211723162	224.274722569413	364.698489153748	-140.424	4.7697	4.6383	4.8339	10.5265	8.3059	10.7844	22.6308	20.8187	14.4634	3.7984	7.0226	3.3656	8.5427	9.8306	8.6056	9.2534	12.5756	14.6842	--
Dop20878	8	1575314	1578725	0.86	0.98	662.003775181575	399.473786234019	262.529988947557	136.943797286462	11.9637	10.9888	11.7235	17.9733	16.0443	18.2015	40.4507	45.0098	33.8041	10.8968	11.4896	11.2149	19.688	20.7546	19.1136	27.8822	33.8387	38.8346	--
Dop20885	8	1620968	1624536	0.85	0.89	411.154355322427	225.80831416709	185.346041155338	40.4622730117524	25.9786	25.0719	29.5753	49.6381	53.2569	58.2324	81.9819	71.0054	74.5392	23.7784	26.4191	23.403	58.0071	61.78	69.7156	72.1415	76.3631	107.256	--
Dop20935	8	1971812	1974714	0.84	0.93	667.974097063243	297.390837859013	370.58325920423	-73.1924	115.038	115.62	117.76	113.16	110.579	116.261	167.128	173.018	174.544	97.5324	100.3	96.8537	123.726	131.389	142.483	128.237	144.531	159.931	--
Dop20998	8	2441286	2451850	0.81	0.94	636.859583948791	304.889187431134	331.970396517656	-27.0812	4.7958	4.1727	5.0201	4.627	5.3573	6.3148	11.837	13.3505	10.7871	5.0884	5.2469	5.6016	6.8776	7.774	8.2436	7.5453	8.5504	11.0722	--
Dop21119	8	3466071	3471591	0.92	0.86	763.85150262977	208.846641097516	555.004861532254	-346.158	2.2449	1.8266	1.9072	3.3686	2.9587	3.5876	7.1588	9.0474	6.9327	1.1814	1.2469	0.6486	3.8341	5.1394	3.7763	4.0951	4.2501	3.8183	--
Dop21311	8	5207172	5209814	0.85	0.85	760.631669793405	198.371331260307	562.260338533098	-363.889	3.0241	2.8345	3.0899	3.4105	3.3123	3.283	5.9672	7.7381	5.7396	2.3653	2.1679	2.1264	3.7454	4.5232	3.9131	3.196	4.5516	4.0043	--
Dop21755	8	10871641	10872992	0.84	0.97	524.242121173978	349.092428148183	175.149693025795	173.942735122388	19.796	19.8035	20.9734	61.2752	63.1489	65.6996	189.784	213.923	179.87	13.9665	16.5717	16.0792	75.9316	69.2767	96.2536	117.727	213.958	214.564	--
Dop21794	8	11704965	11705254	0.82	0.92	596.019	257.290421196409	338.72879037549	-81.4384	10.2647	9.6515	12.174	9.5262	10.7233	12.1343	22.1511	20.0205	19.4327	9.6758	6.068	9.2261	13.2896	15.221	10.3308	13.8354	14.6027	18.4813	--
Dop22003	8	18927187	18930482	0.9	0.89	431.921187043278	225.906671954823	206.014515088455	19.8921568663675	8.0976	6.2013	8.0455	15.1165	13.909	12.784	20.1011	21.3	15.0221	8.8346	8.3975	7.2865	15.3876	16.9142	14.1605	17.2722	17.1602	20.4909	--
Dop22062	8	19458459	19491454	0.88	0.92	516.146623548703	273.170847441133	242.97577610757	30.195071333563	6.5157	5.7091	6.7243	10.1595	11.8741	11.6553	23.724	21.6387	21.4803	6.1744	5.7164	5.7013	14.77	13.6389	14.1725	9.9735	20.1982	23.2798	--
Dop22107	8	19895453	19899659	0.83	0.94	434.297300801549	294.393338244604	139.903962556945	154.489375687659	28.3283	30.0755	28.4963	49.7784	41.2678	47.0843	64.6693	76.3077	64.8863	29.8362	31.9756	28.4495	46.5371	44.9286	44.515	68.4187	76.1785	83.0437	--
Dop22131	8	20087111	20089925	0.84	0.91	343.519519689772	219.222948287148	124.296571402624	94.9263768845241	39.8708	40.485	41.9637	55.3899	49.8915	51.9571	69.4135	73.7234	71.9322	40.4204	41.3326	39.7066	51.0467	58.1048	55.4204	85.5256	64.5368	74.7303	--
Dop22134	8	20101402	20107492	0.88	0.88	387.757192623445	206.008770268825	181.74842235462	24.260347914205	1.9277	1.4848	1.6608	2.9518	3.1943	3.3176	3.9626	4.5043	3.6539	2.2594	1.8539	1.5593	3.182	3.7323	3.2593	3.9999	4.6547	4.1902	--
Dop22159	8	20273792	20277295	0.94	0.92	589.355750756181	281.437151495084	307.918599261098	-26.4814	6.9142	6.4694	6.4709	15.7871	14.7901	15.7975	28.9739	32.984	24.1144	7.6773	7.2614	6.0419	18.2496	22.21	19.2745	21.7607	23.5838	22.8444	--
Dop22238	9	317677	322850	0.82	0.96	502.155679872973	320.027905801182	182.127774071791	137.900131729391	1.6701	1.5885	1.6571	3.069	1.9897	2.7562	6.8957	6.9887	4.8969	1.5067	1.4279	1.0539	3.4155	5.9562	3.3156	4.9419	5.8326	7.1205	--
Dop22316	9	802659	805312	0.84	0.85	387.098881791949	177.680825432579	209.41805635937	-31.7372	6.7077	5.6038	4.74	10.6776	9.3117	11.5553	19.0118	18.009	18.7412	7.4094	9.6608	9.1118	8.7657	8.9738	7.7271	15.8671	15.6446	13.8557	--
Dop22321	9	849052	850732	0.84	0.93	477.582453151735	254.217086195278	223.365366956457	30.8517192388206	3.5433	2.3425	3.6724	3.9937	3.7088	3.7247	8.7278	9.0243	5.6893	1.9776	2.4641	1.835	5.5103	7.0253	5.6417	7.0401	6.1247	6.8379	--
Dop22346	9	990398	993586	0.82	0.97	508.271218616553	336.867537908634	171.403680707919	165.463857200715	189.303	200.203	212.368	213.876	216.727	226.518	320.497	331.66	304.404	175.131	169.061	175.775	258.714	258.908	265.414	276.697	306.456	378.24	--
Dop22350	9	1012339	1017022	0.85	0.89	728.526479202509	228.195819739316	500.330659463192	-272.135	20.1696	18.9584	21.3102	19.6389	19.3876	20.1313	30.0968	30.6455	28.5377	17.808	18.257	15.9701	23.0829	24.6788	24.4118	23.5439	23.4094	23.558	--
Dop22383	9	1261395	1276029	0.87	0.81	271.523389469328	123.477542132032	148.045847337296	-24.5683	10.028	8.4698	9.1379	12.1619	12.2765	13.7629	14.4496	15.1905	13.5827	10.0157	9.7426	9.8336	12.7322	15.0351	10.823	13.7129	14.7451	13.7108	--
Dop22388	9	1298363	1303949	0.86	0.95	763.565733161383	356.102118097898	407.463615063485	-51.3615	9.7296	8.9416	9.5674	10.1576	10.7905	9.6176	18.8625	21.2879	18.4287	8.5007	8.3324	7.7201	11.8094	12.2707	11.792	13.2696	17.0837	15.6483	--
Dop22441	9	1751641	1754142	0.83	0.94	631.902387446413	297.571834493729	334.330552952685	-36.7587	1.058	1.0154	1.1014	1.5707	1.7217	1.6872	7.031	6.7722	4.0518	1.0675	1.0409	1.0516	2.3215	4.0286	2.2116	3.291	3.9305	4.5435	--
Dop22495	9	2303030	2305967	0.84	0.92	836.808510505058	291.949869430535	544.858641074524	-252.909	2.0432	1.6324	1.9321	1.844	2.3082	1.9577	4.6142	5.4702	4.7394	1.8741	1.5395	1.5304	2.1916	2.7721	2.6063	3.337	3.3086	3.2707	--
Dop22520	9	2580975	2584036	0.84	0.87	388.636875605301	207.322490681438	181.314384923863	26.0081057575754	2.2692	2.1191	3.1098	4.5803	4.7262	5.3031	6.8829	6.5156	5.8424	2.7575	2.4981	2.485	5.9967	5.4988	4.8134	5.2267	7.0651	8.6563	--
Dop22783	9	9411258	9423911	0.8	0.93	640.954472981341	296.011314466544	344.943158514796	-48.9318	38.5791	28.4787	31.2331	29.193	37.6278	40.7588	81.7591	97.469	72.6358	33.2974	33.3681	31.056	49.7222	42.2016	53.7379	46.7654	66.5564	71.7177	--
Dop22789	9	9610598	9615929	0.82	0.98	604.198310490632	380.905731700272	223.29257879036	157.613152909912	8.8366	7.8613	9.1222	11.3395	11.2161	11.7795	24.9855	26.1681	22.8852	10.5545	9.3124	8.558	13.0851	14.8088	13.2869	17.7341	20.762	26.9791	--
Dop22861	9	13001882	13011513	0.84	0.9	815.067962961634	277.06227509103	538.005687870605	-260.943	20.9482	19.2728	21.6605	22.6879	23.1804	25.2905	44.9926	53.7112	50.8921	20.2855	19.2948	19.1148	26.1198	24.3441	27.4097	26.2871	34.8232	39.4765	--
Dop22871	9	13108789	13122258	0.98	0.89	591.584794338584	230.420060314374	361.16473402421	-130.745	14.0665	13.6015	14.7722	21.0658	21.6076	22.0083	28.5203	31.6914	29.5755	13.7602	14.1159	12.0636	20.9504	22.0311	22.4129	22.8991	25.2301	23.678	--
Dop22916	9	13651119	13655095	0.85	0.86	602.454299074731	201.780145232082	400.674153842649	-198.894	51.018	44.7037	51.9304	52.4796	54.9368	53.2424	78.6472	76.1942	76.6335	52.2973	45.7213	51.6886	64.4852	62.8495	64.9132	54.6812	63.8762	68.3934	--
Dop22926	9	13742424	13744945	0.92	0.87	619.211752598083	206.003104985913	413.20864761217	-207.206	3.3487	2.8483	3.3906	6.7128	6.0765	8.5506	12.1291	14.7184	10.7551	3.6184	3.7551	2.7691	6.1456	5.9196	5.9451	6.6421	7.6724	8.7879	--
Dop22960	9	14227250	14229517	0.81	0.89	346.93990049384	212.459134643453	134.480765850387	77.9783687930655	22.028	21.7694	20.3108	30.2673	27.1858	31.2793	45.105	40.431	44.6946	18.7842	20.2038	19.0715	34.0015	38.3717	31.6623	36.5956	36.2834	60.1566	TF
Dop22973	9	14315762	14325076	0.89	0.9	506.232917221058	242.352133755239	263.88078346582	-21.5286	14.3883	16.1676	15.3377	16.4986	17.1336	17.4794	21.5062	23.0822	22.0913	13.1719	13.4167	12.4449	17.9491	18.8206	20.3135	17.2547	21.6958	21.3059	TF
Dop22987	9	14431596	14434216	0.81	0.91	411.751797616584	233.987775311948	177.764022304636	56.2237530073116	5.6384	5.0017	6.1702	8.3528	7.6401	8.9256	14.3891	17.7686	10.5959	4.2577	4.4455	4.2108	9.5007	10.7393	10.3647	8.6821	9.8714	18.0897	--
Dop23114	unanchor	31023	37104	0.84	0.93	705.903908182626	303.445020850292	402.458887332334	-99.0139	0.3231	0.2104	0.3203	0.5725	0.2658	0.5056	1.997	3.2046	2.5465	0.1082	0.0331	0.0726	0.9413	0.7777	0.6342	1.3411	1.3066	1.9157	--

## Sheet: Table S8
Table S8 The hub genes of MEturquoise modules.
Gene id	Chr.	Start	End	Tuber diameter.corr	Cell size.corr	MM.turquoise.corr	kTotal	kWithin	kOut	kDiff	L1_1	L1_2	L1_3	L2_1	L2_2	L2_3	L3_1	L3_2	L3_3	H1_1	H1_2	H1_3	H2_1	H2_2	H2_3	H3_1	H3_2	H3_3	TF category
Dop02041	11	1857228	1862152	0.8	0.93	0.99	967.819444699508	855.355429332005	112.464015367503	742.891413964502	24.7425	25.9036	22.7268	34.7872	38.3288	37.3793	96.0938	89.8471	96.1669	23.8165	22.055	21.612	40.2796	44.7509	41.5202	28.4535	34.6657	28.8287	--
Dop16041	4	24463322	24472603	0.8	0.92	0.99	927.944374977826	781.474633436545	146.469741541281	635.004891895264	20.9834	20.0957	21.6712	21.7472	22.7176	24.0222	37.982	38.0084	35.1317	17.2487	16.0112	17.98	25.0149	25.2792	24.308	21.1973	21.9307	22.8334	--
Dop20197	7	22070024	22076012	0.82	0.93	0.99	945.242726723833	836.655405066151	108.587321657682	728.068083408469	0.5392	0.48	0.527	1.6796	1.9659	2.3144	6.6776	6.902	6.7425	0.3549	0.297	0.2175	1.678	1.9357	2.0244	0.6767	1.0403	1.202	--
Dop01248	10	2234183	2236113	0.83	0.93	0.98	886.400322402469	770.767545921398	115.632776481071	655.134769440327	20.0978	23.5823	19.4938	36.8706	41.6892	38.4201	86.0991	95.3699	90.4072	22.1118	21.9438	21.9576	41.1247	40.8067	44.238	22.9247	32.2343	36.0251	--
Dop02398	11	13700164	13705751	0.8	0.91	0.98	826.238675927986	713.064315249203	113.174360678782	599.889954570421	2.1053	1.7536	2.3922	3.0424	2.5062	2.9326	6.7833	5.976	5.4095	1.6375	1.4314	1.6328	2.8521	3.8185	2.6246	2.3703	2.4255	2.3486	TF
Dop03535	12	15796523	15797140	0.8	0.91	0.98	887.394323193907	787.470155425536	99.9241677683704	687.545987657166	8.358	7.6789	7.5205	35.2573	56.0162	42.8824	205.116	173.714	159.565	4.2026	3.3898	3.1301	55.0183	49.7498	65.93	14.9831	20.3806	27.8248	--
Dop03978	13	1763753	1766426	0.81	0.92	0.98	904.641439794178	802.535365051058	102.10607474312	700.429290307938	24.5511	21.4641	21.788	59.4832	61.6846	66.3523	205.027	188.657	173.016	23.5457	24.0075	22.5886	66.4936	70.6265	76.8122	29.3839	41.8321	41.4631	--
Dop03994	13	1852451	1854897	0.82	0.93	0.98	885.34891748873	762.825949416804	122.522968071926	640.302981344877	6.9168	5.2604	7.6563	8.957	9.3444	11.1456	19.9967	21.1903	19.5766	5.5407	5.5487	5.9123	9.8179	9.1751	10.338	6.2354	7.6135	9.9221	TF
Dop05273	14	7046041	7049401	0.8	0.91	0.98	857.331404233001	776.149185408369	81.1822188246314	694.966966583738	0.517	0.363	0.4638	1.6935	2.2519	1.8083	6.2522	6.1361	6.9634	0.1358	0.3112	0.41	1.2551	1.5637	2.2957	0.5178	0.9906	0.3907	--
Dop05809	14	18904972	18906510	0.83	0.93	0.98	903.973903481089	795.162512458976	108.811391022113	686.351121436863	35.3897	35.7138	39.0333	75.4703	79.7317	85.5724	208.459	218.968	202.682	19.7262	22.1356	15.0348	76.1187	64.9803	82.9902	39.8412	56.5565	50.1703	--
Dop11120	19	16967978	16987305	0.8	0.93	0.98	947.781638341737	838.481697005135	109.299941336601	729.181755668534	10.022	9.7451	9.4324	28.6552	25.6338	25.8301	92.0147	84.7048	85.8216	11.2104	10.2539	10.5824	21.6787	24.2005	20.7484	11.5715	18.962	18.4281	--
Dop12767	2	13517244	13519120	0.8	0.93	0.98	961.588363337139	846.430766013652	115.157597323486	731.273168690166	3.8427	3.4966	3.1566	5.5846	5.2154	6.051	17.1024	15.1466	15.5234	2.2139	2.4351	2.284	5.2057	4.556	5.5017	3.0865	4.3714	4.6541	--
Dop14944	4	4945139	4949250	0.83	0.95	0.98	972.424069011258	788.73945903666	183.684609974597	605.054849062063	4.304	4.0652	5.2117	5.7031	5.9509	6.8528	13.8254	13.5922	13.1297	4.3522	4.4813	3.2142	6.0537	6.9791	7.5295	5.5497	6.1703	7.5046	--
Dop17501	5	20714032	20715412	0.84	0.95	0.98	887.920986159495	772.379886202134	115.541099957361	656.838786244773	223.671	225.117	219.319	329.072	319.025	314.631	749.021	678.705	724.928	113.366	111.942	101.913	268.375	276.188	297.022	273.469	242.39	247.768	TF
Dop21095	8	3242604	3244780	0.81	0.91	0.98	818.246662621291	693.302700959399	124.943961661891	568.358739297508	61.3769	55.9516	62.0004	67.6862	68.8872	75.4654	119.439	121.756	128.78	42.016	42.4241	39.7311	77.9602	76.703	79.3687	55.1365	59.9671	74.2005	TF
Dop00782	1	17431861	17434590	0.82	0.93	0.97	820.018903758093	726.404888305002	93.614015453091	632.790872851911	1.4741	1.5629	1.2771	2.9678	3.4254	3.3022	10.3091	7.6755	8.9546	0.8975	0.8912	0.6399	2.5211	4.1778	2.1748	2.9232	1.9565	1.8868	--
Dop02840	11	17848408	17851917	0.81	0.92	0.97	850.78703891721	737.103054641168	113.683984276042	623.419070365126	0.1907	0.1921	0.3634	2.2232	1.6325	2.2585	9.8755	7.482	7.5845	0.5169	0.627	0.3672	2.7604	3.62	2.3848	1.7244	1.4683	1.7223	--
Dop04064	13	2539444	2539980	0.83	0.93	0.97	846.765553837276	739.291595683296	107.47395815398	631.817637529316	19.7572	22.9391	18.8293	76.4354	51.1244	82.8387	286.545	192.509	232.817	6.2874	12.9444	8.0807	64.369	72.231	73.2584	52.5592	47.5909	58.9921	TF
Dop04733	14	1028445	1030029	0.81	0.92	0.97	890.582356244159	769.858634470631	120.723721773528	649.134912697103	8.3085	7.2303	9.8937	17.2024	19.5983	19.6599	48.0225	56.6219	47.1773	8.6846	9.7024	7.8504	16.3206	18.6912	20.2992	8.31	14.3103	16.9408	--
Dop05207	14	5889784	5910924	0.87	0.95	0.97	859.875456591616	707.564367388323	152.311089203293	555.25327818503	13.4383	12.5619	12.2667	14.5253	15.6649	16.3122	22.636	22.7991	24.1763	12.3895	11.7864	11.345	15.4428	16.9738	15.9554	14.3176	16.293	14.9407	--
Dop06082	14	21854834	21858942	0.83	0.92	0.97	806.297362710035	718.64881096639	87.648551743645	631.000259222745	13.6391	16.4685	12.3563	47.2739	43.9396	43.081	142.627	102.059	135.058	9.6365	11.8534	11.7182	49.5471	51.1136	54.2133	28.5828	27.2485	32.026	--
Dop09572	18	5868959	5869820	0.8	0.93	0.97	914.851009597377	807.049231867331	107.801777730046	699.247454137285	103.207	105.226	102.984	245.868	262.024	259.306	1053.23	774.911	999.614	97.4875	117.884	106.529	276.103	246.064	301.955	258.435	208.982	205.797	--
Dop17356	5	19682256	19684713	0.8	0.94	0.97	961.92389826681	777.139972976101	184.783925290709	592.356047685391	18.676	15.9929	17.9855	20.6373	22.5013	22.1144	65.031	66.8762	71.5052	14.095	13.6202	13.8126	32.8381	34.3707	29.7312	22.3938	32.7602	28.9562	--
Dop17437	5	20265497	20268907	0.82	0.91	0.97	831.910948439184	689.295027617102	142.615920822082	546.67910679502	7.3533	6.3334	7.5964	8.5244	10.918	9.3532	21.3082	21.0182	20.0544	4.3548	3.5895	3.9101	10.7988	14.2148	11.5247	8.0934	7.5966	10.2604	--
Dop17840	5	23256435	23270377	0.8	0.93	0.97	934.098497794439	739.821983142802	194.276514651638	545.545468491164	8.5258	8.1718	8.2883	8.7427	7.9019	10.1581	15.5748	16.4997	14.775	7.2345	7.0447	6.6974	9.5209	10.8807	9.7666	8.6297	9.8608	9.9193	--
Dop18501	6	989032	989965	0.81	0.92	0.97	843.919797974401	745.26619676752	98.6536012068813	646.612595560639	5.0627	3.8565	4.8454	10.292	10.0643	12.1343	27.3053	29.406	26.5546	6.493	6.6677	4.6593	9.7403	12.3133	7.2364	7.7942	7.6216	6.6519	--
Dop18527	6	1191972	1198000	0.87	0.96	0.97	916.372663874149	719.570345810091	196.802318064058	522.768027746033	11.4652	11.508	11.8559	15.6199	18.2983	16.535	33.3082	36.9722	34.0114	8.9022	8.3191	8.1494	17.1939	20.1777	18.486	13.5903	19.775	18.0039	TF
Dop00076	1	522636	527933	0.8	0.91	0.96	748.191255937746	618.611365578011	129.579890359735	489.031475218277	28.4026	29.5057	28.3298	29.6065	30.2872	30.9125	45.8239	49.1246	44.6291	19.5861	19.7848	18.7276	29.6823	30.0499	30.3238	26.7224	27.876	29.9958	--
Dop01935	11	859955	863891	0.8	0.94	0.96	988.915907126742	772.86287147607	216.053035650672	556.809835825397	1.4632	1.295	1.2037	1.6812	1.7649	1.8375	6.58	7.4174	5.7611	0.5803	0.7091	0.7787	2.3835	2.78	1.8601	1.598	2.7029	2.7012	--
Dop02536	11	15323814	15329506	0.8	0.95	0.96	994.107647000278	761.453869686362	232.653777313916	528.800092372446	6.0065	5.7676	5.5007	5.9414	6.2478	6.4272	16.1952	15.8966	13.7852	4.0846	4.5209	4.1887	7.4581	8.6852	7.765	7.7507	7.7541	8.2542	--
Dop03500	12	15387194	15389768	0.82	0.96	0.96	957.713754367294	720.106359894365	237.607394472929	482.498965421436	32.3982	31.6006	32.361	33.3624	34.3693	34.4838	62.4674	58.2788	57.9297	26.0806	29.0445	25.1125	34.6446	38.124	38.3874	35.3865	42.7721	39.3986	--
Dop04324	13	11714337	11715609	0.8	0.93	0.96	906.972216543095	791.309550811969	115.662665731125	675.646885080844	48.3135	54.623	47.5372	131.23	154.503	138.451	461.855	539.34	558.626	36.9568	42.043	31.9973	91.6035	68.9832	105.566	97.5714	90.8737	84.7702	--
Dop05268	14	6939431	6941638	0.85	0.9	0.96	709.363385644141	638.861118279281	70.5022673648602	568.358850914421	7.4316	6.6155	6.7993	25.9962	39.057	34.5246	69.9329	73.2847	69.4802	3.1056	3.3924	2.6547	27.5696	26.8064	28.422	9.1246	12.0276	11.1085	--
Dop14419	4	631579	639188	0.81	0.94	0.96	942.120277641884	758.327294256491	183.792983385393	574.534310871098	9.677	8.1678	8.0972	9.5717	10.3671	10.2759	20.333	20.448	18.0989	8.9303	8.3283	7.9678	11.5336	12.3245	11.1281	11.0966	12.0847	10.4244	--
Dop15207	4	6995166	7000428	0.8	0.88	0.96	736.083618331579	656.343172366472	79.7404459651076	576.602726401364	10.4264	9.9239	10.7285	19.2178	20.2557	23.1567	45.7622	50.8462	39.0948	10.3028	10.7803	10.7715	23.7242	24.1499	22.0529	10.0555	13.9809	12.2454	--
Dop16110	5	131692	134479	0.86	0.93	0.96	738.59318415828	643.494761177024	95.098422981256	548.396338195768	2.3965	1.8331	2.6553	3.3165	3.9512	4.343	6.4796	7.3892	7.344	1.8861	2.0815	1.5109	3.5157	4.1492	3.0713	3.0455	3.1175	2.5382	--
Dop16190	5	666768	670747	0.82	0.89	0.96	743.180963698736	638.667953184718	104.513010514017	534.154942670701	13.1734	14.3322	14.2593	29.022	25.818	32.0485	76.844	60.4856	65.4388	8.8644	10.6308	8.7969	33.9154	37.3045	43.4158	17.848	18.5877	27.1321	--
Dop16289	5	1352023	1354237	0.82	0.94	0.96	913.472750080522	735.036025558084	178.436724522438	556.599301035647	5.105	5.5841	5.6541	6.4074	7.9256	7.1655	14.8371	18.7979	15.7273	4.526	4.5569	4.5554	7.4458	8.6868	8.4997	6.8183	8.6829	7.4312	--
Dop17432	5	20231039	20232354	0.81	0.9	0.96	726.857814278216	638.325718161287	88.5320961169286	549.793622044359	4.9896	4.0011	3.3907	10.9817	17.7197	20.1956	44.0487	53.5358	35.3457	1.0897	1.4427	1.4624	11.4541	12.9334	14.7377	4.3861	6.4567	7.6094	--
Dop20195	7	22045788	22046477	0.81	0.94	0.96	898.587033070159	743.725457518146	154.861575552013	588.863881966133	0.2023	0.439	0.3085	0.4267	0.8719	1.1607	3.8273	3.613	2.729	0	0.069	0.0758	0.4911	0.7377	0.7127	0.8612	0.6059	0.9329	--
Dop22277	9	584945	585683	0.84	0.91	0.96	763.415729748353	693.353001946302	70.0627278020506	623.290274144251	14.2938	15.6442	14.9787	48.9283	54.3188	54.1857	145.325	104.504	135.517	8.9268	11.9832	8.631	51.5892	42.1551	51.0474	25.3277	28.7832	22.5223	--
Dop00090	1	618636	619363	0.8	0.89	0.95	740.517612642838	610.654940906421	129.862671736417	480.792269170003	14.8933	13.384	19.1037	37.5338	26.2176	46.0037	141.717	115.627	86.5822	4.8519	6.9323	4.5962	43.0587	49.7143	57.898	15.3038	28.5002	45.4095	TF
Dop00127	1	895964	916875	0.8	0.93	0.95	809.388382557637	702.002227324509	107.386155233128	594.616072091381	5.9529	5.5838	5.6395	8.0044	8.6619	8.2466	20.1988	16.9231	25.47	4.5091	4.1511	4.5882	8.0856	8.5468	8.6391	7.2111	8.4666	8.4814	--
Dop03307	12	13198728	13207590	0.85	0.92	0.95	781.518122605757	642.238629648888	139.27949295687	502.959136692018	18.0825	17.3082	16.6536	28.7273	35.8418	35.6459	73.8892	69.4925	66.13	19.3517	22.9425	17.7688	40.8419	38.4116	42.7842	21.2423	36.3321	34.8591	--
Dop03783	12	17488568	17491088	0.85	0.98	0.95	1006.13248940663	774.756499599527	231.375989807102	543.380509792425	12.3874	10.4787	12.9211	22.3107	23.0824	23.0327	68.4217	74.3232	64.7711	10.4609	11.4618	10.4079	22.8799	22.9377	21.7362	23.8794	29.8412	31.8581	--
Dop06501	15	3432139	3438148	0.81	0.9	0.95	731.049123960207	590.546783806309	140.502340153899	450.04444365241	5.4507	5.1817	5.5753	5.8223	6.3267	6.5017	9.4776	11.3495	10.0716	3.7953	3.1888	3.4864	6.9925	7.4089	6.5789	5.2689	6.3491	5.8522	--
Dop06571	15	4396899	4397420	0.87	0.92	0.95	738.326599558491	613.131829108139	125.194770450352	487.937058657786	3.9154	2.4507	5.7408	22.8696	22.3003	24.5042	75.7789	52.6979	52.6003	2.8578	2.6194	2.1995	23.9449	28.0048	26.5994	11.698	18.2665	22.1706	--
Dop07180	15	21672665	21673093	0.84	0.94	0.95	737.142754999713	648.604829042438	88.5379259572759	560.066903085162	2.3863	3.6481	4.6312	11.3935	19.2494	17.1408	54.3084	43.7683	44.4709	1.9373	2.1086	1.828	11.0591	11.2722	11.9539	20.4298	7.3094	4.93	--
Dop07181	15	21679025	21683678	0.86	0.95	0.95	776.88081257439	678.515238496141	98.3655740782494	580.149664417892	0.6894	0.8103	1.0512	3.1262	2.9032	2.8763	8.8391	7.3996	6.6683	0.513	0.529	0.71	1.813	2.0738	1.9947	2.5675	1.8066	1.4191	--
Dop08149	17	338189	341144	0.83	0.95	0.95	890.680315125181	704.936172635128	185.744142490053	519.192030145075	11.7602	12.6556	11.6006	13.7596	14.1938	14.8786	24.3858	26.3038	25.4518	10.8629	12.6486	12.4649	16.0824	15.6384	17.4188	15.1787	15.0237	16.7249	--
Dop08209	17	834100	835513	0.84	0.95	0.95	837.329864895642	695.172704751839	142.157160143803	553.015544608036	3.7084	2.3598	2.8002	5.1895	5.1127	5.8579	16.0093	11.7869	15.9482	2.7863	2.5173	2.9646	6.4487	5.2268	4.8986	5.35	5.9271	6.7293	--
Dop08403	17	2671751	2675316	0.8	0.88	0.95	731.088711737816	614.34604911498	116.742662622837	497.603386492143	1.2595	0.8784	1.3375	4.0132	3.0397	4.1171	10.353	11.9721	9.2209	1.5566	1.6798	0.9602	4.8864	5.3388	6.3832	1.1727	3.3343	3.5333	--
Dop11020	19	15152537	15161001	0.85	0.94	0.95	873.031487558792	657.017312671202	216.01417488759	441.003137783612	16.1096	18.4384	20.2395	21.9623	21.3523	26.291	41.056	44.6649	37.9552	17.9559	16.7029	16.0824	23.4755	24.954	25.8377	19.995	26.642	27.2462	--
Dop11857	19	23857636	23864779	0.85	0.9	0.95	745.735334005802	621.494138995377	124.241195010425	497.252943984952	21.2288	22.1952	22.3309	33.6605	37.8154	38.4469	60.0699	70.7614	64.87	21.6846	21.3192	18.2442	41.4804	41.3997	43.2502	23.2985	34.9492	32.5924	--
Dop14805	4	3663663	3669631	0.85	0.97	0.95	950.118620869075	754.97001577624	195.148605092834	559.821410683406	5.1874	4.6019	5.1532	6.7056	6.7993	7.2458	14.0488	13.8072	14.7357	4.797	5.7059	4.7031	6.9715	7.7435	6.2145	6.837	8.1377	7.9836	--
Dop18340	5	27200820	27203845	0.84	0.96	0.95	900.629059642944	725.333308137122	175.295751505822	550.038	7.8314	7.263	7.9932	12.3405	11.7572	13.241	35.938	28.997	34.6228	8.4035	9.9253	8.231	15.0554	14.066	14.0347	15.0807	16.1157	15.6255	--
Dop18356	5	27327589	27330608	0.85	0.96	0.95	949.824839436155	707.92	241.905104069656	466.014631296844	1.017	0.7355	0.9633	1.989	2.2636	2.5313	8.2199	8.5358	6.8915	0.6708	0.741	0.8483	2.5809	3.2194	2.3261	1.7216	3.5476	3.8213	--
Dop20630	7	25785868	25788711	0.8	0.95	0.95	935.974421268269	751.782972149607	184.191449118662	567.591523030946	11.9606	11.7159	11.4893	11.9476	12.3838	13.0303	19.3556	19.6573	19.7063	10.8125	11.1995	9.2467	12.2136	12.2783	11.3377	12.2572	14.0028	12.9171	--
Dop21245	8	4697330	4699240	0.89	0.98	0.95	895.044090069598	688.962309006709	206.081781062889	482.88052794382	4.5598	4.4396	5.0811	7.6941	7.7865	7.866	15.8265	16.2589	15.8952	4.5244	3.828	3.6343	6.4333	7.2049	7.884	6.8427	9.6296	8.2021	--
Dop22263	9	459085	461296	0.8	0.96	0.95	1030.02114008313	818.491746959822	211.52939312331	606.962353836512	5.9833	5.8917	5.3552	10.4527	10.8537	11.3966	50.6889	53.3007	52.7391	4.0292	6.6209	4.4207	9.4726	10.1023	10.1619	15.848	16.2521	18.4747	--
Dop00174	1	1288214	1291595	0.9	0.96	0.94	759.856599145566	625.973999945487	133.882599200079	492.091400745407	34.1365	31.7074	28.9261	44.4133	48.143	42.353	68.4669	70.5851	68.0162	30.1836	36.5199	32.3646	44.0505	40.7158	45.2961	40.5626	42.3749	43.8772	--
Dop02049	11	1966572	1969479	0.82	0.87	0.94	623.105696238945	571.439579210384	51.6661170285612	519.773462181823	10.5178	8.2528	9.7039	13.1492	13.5598	12.9322	18.8921	18.3343	19.9345	8.5387	9.6308	9.8833	12.8951	13.7368	11.1629	9.8354	10.3809	9.2166	--
Dop02110	11	3021601	3022858	0.89	0.93	0.94	682.137477679691	579.855246806881	102.28223087281	477.573015934072	6.8062	7.9861	6.9942	11.0476	12.042	10.6489	18.007	17.6664	18.356	5.6981	6.1311	6.1092	10.3263	9.347	13.0671	8.3839	9.8875	9.5391	--
Dop04798	14	1639485	1643722	0.81	0.88	0.94	621.102802487022	561.623375604715	59.4794268823074	502.143948722408	10.4975	7.1393	4.6588	21.8769	35.0475	22.4709	88.0619	55.0057	61.8443	6.063	6.0382	4.5768	25.2927	30.5646	29.1721	19.8954	17.4794	5.5731	--
Dop05112	14	4644982	4647259	0.8	0.86	0.94	669.013927866841	549.936711890661	119.07721597618	430.859495914481	10.9084	10.5863	11.791	13.8049	16.2281	12.6024	23.3931	28.8028	23.5758	7.2444	6.1691	5.5332	15.9777	18.025	17.6493	10.873	11.4243	13.3704	--
Dop05674	14	15926758	15940270	0.83	0.94	0.94	811.12321368088	642.392595247612	168.730618433268	473.661976814344	20.4074	20.3766	19.3479	21.8573	21.965	24.5693	36.0462	34.6161	38.3682	21.9565	19.2873	18.6923	25.3155	26.5613	22.7841	24.2183	26.6492	24.0712	--
Dop05995	14	21172976	21175990	0.86	0.96	0.94	868.375567673145	720.346107485349	148.029460187796	572.316647297553	2.3768	3.1312	2.7182	7.5003	8.5434	8.3793	20.6325	22.4832	20.1172	3.7041	3.6004	3.6415	5.6012	5.6221	5.4056	5.2719	7.9737	8.0214	--
Dop06151	15	272187	273098	0.84	0.95	0.94	765.474034323715	630.399425857446	135.074608466269	495.324817391176	0.5613	0.7196	0.389	1.0977	1.2593	1.1975	3.2174	3.8385	3.4231	0.1709	0.4698	0.4586	0.6812	1.6744	1.0784	1.5202	1.4326	0.6554	--
Dop06182	15	524278	528263	0.87	0.95	0.94	798.093160708127	649.760156060438	148.333004647689	501.427151412748	4.6722	4.8081	4.0337	11.7605	13.7883	13.8409	30.8486	32.5022	33.877	7.9383	9.8596	6.4266	14.4902	11.6312	14.107	9.98	13.9482	15.7842	--
Dop09420	18	1533877	1534686	0.81	0.92	0.94	730.433667587084	570.24714008175	160.186527505334	410.060612576415	4.9182	5.0622	4.9035	4.5484	6.8917	6.3138	12.9618	13.2962	13.6305	3.2377	3.9998	3.4713	8.1124	7.5872	7.9007	6.4411	9.2769	5.6694	--
Dop10381	18	22421903	22425455	0.87	0.94	0.94	789.253769329531	613.192328682429	176.061440647101	437.130888035328	0.4645	0.1985	0.3541	0.9975	0.7279	1.3213	3.071	2.7114	2.2783	0.2671	0.4032	0.3163	1.0592	1.4011	1.3174	0.8388	1.2489	1.057	--
Dop11639	19	22008808	22013547	0.81	0.94	0.94	926.123872732377	684.143229336459	241.980643395919	442.16258594054	17.6409	16.9838	16.852	17.8975	19.2691	22.0575	39.018	43.2238	41.4233	14.678	14.5456	15.0731	21.6278	22.3785	23.3419	17.5728	25.3736	28.2254	--
Dop12176	19	26027882	26031458	0.82	0.96	0.94	944.885659034568	692.586381929994	252.299277104574	440.28710482542	2.6186	2.5146	2.725	3.0676	2.828	3.0451	7.3636	7.0991	6.538	2.2516	1.5931	2.0873	2.8348	3.9871	3.2053	4.1232	3.7557	3.8985	--
Dop12827	2	14917727	14934539	0.83	0.91	0.94	755.786261049574	586.277257929369	169.509003120205	416.768254809164	5.5083	4.15	6.3578	7.4792	8.0471	10.1144	16.8122	20.7325	16.0901	5.5723	5.2053	4.1043	9.5411	10.0425	12.0114	6.5126	8.27	10.5071	--
Dop15616	4	17962487	17965301	0.8	0.87	0.94	724.836590875122	599.853116783254	124.983474091867	474.869642691387	60.6417	57.6083	63.435	77.9367	84.7241	82.0778	146.757	153.136	134.353	51.6433	49.8499	49.9358	97.9215	95.9494	111.271	51.3436	71.7757	88.7952	--
Dop15854	4	22951892	22955461	0.84	0.95	0.94	804.168020404004	682.944511397766	121.223509006238	561.721002391527	19.7008	19.9886	17.9574	23.2047	26.439	26.5531	39.6699	41.4494	46.5295	20.3451	21.0802	20.23	23.9655	25.1625	21.6332	23.3293	26.502	24.2939	--
Dop16421	5	2295648	2299888	0.83	0.91	0.94	685.810528162756	625.245297344013	60.5652308187427	564.680066525271	65.6505	65.3432	57.3218	115.242	123.782	116.988	199.357	200.625	247.821	60.7782	74.1106	63.338	94.5294	84.3791	96.472	76.3934	78.9275	74.7934	--
Dop17706	5	22363181	22364290	0.88	0.92	0.94	648.83857285077	542.829046377241	106.009526473529	436.819519903712	4.6533	3.7295	3.42	11.9901	7.4396	9.0515	21.994	19.0662	17.9463	1.0763	0.9007	0.942	9.9732	10.5016	7.9743	7.6282	5.6029	6.4618	--
Dop18362	5	27367522	27370228	0.84	0.97	0.94	921.960242235155	723.939995887931	198.020246347224	525.919749540707	5.0394	4.1446	4.245	9.2063	9.2183	8.7749	33.4689	26.9607	30.1648	5.7615	5.9045	5.2053	8.4844	10.4473	10.4301	13.4494	11.8674	13.4119	--
Dop18502	6	990778	994784	0.86	0.9	0.94	650.161237163394	571.304474090935	78.8567630724596	492.447711018475	8.5922	5.6912	5.1373	14.9369	12.3834	16.7687	26.4629	27.3196	27.8346	6.7138	8.5135	6.5542	13.8869	17.957	12.0155	10.2016	9.0405	10.2769	--
Dop20204	7	22139175	22142810	0.8	0.94	0.94	937.95211634364	685.768392303205	252.183724040435	433.584668262771	2.8902	2.749	2.8173	3.2234	3.4588	2.7256	7.7394	8.9054	7.3782	2.4013	2.66	2.15	4.1167	4.3021	3.7854	3.6653	4.9061	4.3944	--
Dop21313	8	5225162	5227714	0.81	0.95	0.94	911.913531480368	754.995865099022	156.917666381345	598.078198717677	141.995	145.967	120.652	192.926	205.836	185.18	496.492	534.294	636.186	104.641	126.893	105.964	180.943	162.742	171.144	194.298	221.509	233.754	--
Dop21424	8	6237876	6240038	0.82	0.91	0.94	684.717097469064	612.963371996113	71.753725472951	541.209646523162	4.7751	6.3975	4.9846	9.166	10.6214	8.9252	22.2699	16.2192	23.2409	6.3678	5.8694	6.0851	11.7084	9.9913	10.1601	9.0371	8.8544	7.2513	--
Dop00321	1	2575433	2580546	0.85	0.9	0.93	630.034213085184	541.029124477415	89.0050886077686	452.024035869647	17.227	16.9499	17.3152	18.675	22.2525	22.4205	26.5049	27.8179	30.685	17.5264	17.3081	16.3325	20.0932	21.9712	22.7657	18.4963	20.6406	19.3215	--
Dop01095	10	1054430	1056093	0.92	0.96	0.93	702.636245851882	586.303136507111	116.333109344772	469.970027162339	17.8566	14.4037	16.9041	35.5352	43.8837	43.2577	73.3365	72.3358	73.6938	19.6364	22.9224	20.6217	31.6243	31.3696	37.0288	31.5392	38.3953	32.3682	--
Dop01815	10	18097382	18103422	0.84	0.97	0.93	966.864319421755	684.713273965588	282.151045456168	402.56222850942	7.3271	7.5846	8.0848	9.549	9.5394	10.2281	20.7912	23.8868	20.2222	7.6537	6.8777	6.4762	9.8928	10.7358	10.351	11.0871	13.7403	12.8685	--
Dop02778	11	17462458	17467133	0.87	0.95	0.93	690.597094244303	596.912357578538	93.6847366657648	503.227620912773	18.2263	17.9974	16.1826	25.7573	25.1199	27.7181	46.0261	37.5507	52.0446	17.0456	16.9727	13.6199	23.3873	22.3573	23.0848	24.2829	25.2474	22.4846	--
Dop03884	13	1076793	1081936	0.81	0.92	0.93	709.952517406897	600.465121922201	109.487395484696	490.977726437505	1.6369	1.8234	1.5043	2.9408	2.9715	3.2013	7.4832	7.9295	11.1121	1.9903	1.6747	1.6092	3.8848	3.8689	3.133	3.7324	2.7411	3.5812	--
Dop05053	14	3994560	4001937	0.87	0.95	0.93	776.73485839428	556.727064664507	220.007793729773	336.719270934735	32.8284	31.4666	30.1323	35.6742	39.2061	40.2261	55.8276	61.1952	61.2817	29.2531	29.5664	30.4775	41.7372	45.4407	41.5403	39.7562	38.5007	46.5378	--
Dop06889	15	10137044	10139692	0.8	0.85	0.93	675.609802589061	555.733432161692	119.876370427369	435.857061734323	12.9804	11.8241	13.7245	13.2501	16.2627	15.9502	22.0458	23.1009	21.6796	9.9787	9.5534	10.0435	17.5387	17.6486	17.3775	11.9556	15.163	13.7631	--
Dop09991	18	19442843	19450463	0.82	0.93	0.93	722.764508173277	594.337872644246	128.426635529032	465.911237115214	0.7776	0.9018	0.6951	1.1537	1.5913	1.1956	3.5506	3.53	2.8838	0.7034	1.2071	0.5272	1.4157	1.6572	1.2143	1.8688	1.3401	1.0597	--
Dop12112	19	25662643	25665542	0.9	0.98	0.93	836.08514009123	618.395358634603	217.689781456626	400.705577177977	13.8508	13.036	17.023	21.7863	21.6701	22.833	38.1872	46.6663	42.667	13.0226	13.0091	11.1435	21.3194	21.4605	22.625	24.4559	23.3095	24.8237	--
Dop13037	2	17536372	17541024	0.82	0.92	0.93	770.692007642626	611.716447643904	158.975559998722	452.740887645181	18.8361	18.5621	20.0605	24.3263	24.0065	25.738	40.8051	42.4485	40.5282	21.229	23.8751	22.8731	26.6408	29.8756	27.2011	22.4854	26.1057	29.0505	--
Dop14114	3	16236487	16243679	0.81	0.96	0.93	995.570687477184	771.175413299084	224.395	546.780139120985	44.0415	39.1245	37.7255	55.493	58.04	62.7585	186.997	202.715	182.087	42.9835	44.0803	38.336	51.9435	56.1715	51.5477	80.1898	85.8481	79.3367	--
Dop14129	3	16461757	16464023	0.83	0.86	0.93	570.404508252168	526.107723683141	44.2967845690271	481.810939114114	55.7161	53.7496	51.0652	79.265	77.6581	78.873	108.1	102.829	112.915	47.8577	49.5785	44.0209	61.225	66.615	67.2054	50.2425	55.1891	47.6331	--
Dop14260	3	17603196	17604307	0.88	0.94	0.93	770.765	589.732478731398	181.032091912503	408.700386818895	120.241	106.153	100.706	352.454	485.005	496.481	1083.34	1222.05	1129.18	62.1105	76.9917	72.5788	500.775	477.399	667.484	195.735	497.415	580.01	--
Dop14501	4	1216502	1219757	0.81	0.88	0.93	633.187716722787	583.742052960089	49.4456637626984	534.29638919739	17.3569	12.2746	14.4714	30.3206	26.3119	34.0705	65.4006	44.0594	58.4831	14.5907	15.7976	15.1939	26.4309	28.3053	23.6711	17.5063	18.8958	16.9129	--
Dop15159	4	6575330	6577526	0.8	0.93	0.93	804.210260040088	656.308288127698	147.90197191239	508.406316215308	0.2962	0.3213	0.1129	0.4685	0.8266	1.1005	2.7546	3.5023	2.6018	0.2479	0.0379	0.1248	0.4493	0.324	0.3912	0.3545	0.5405	1.1339	--
Dop18670	6	2496621	2497725	0.81	0.9	0.93	623.965591576958	539.89553386027	84.0700577166884	455.825476143581	3.5374	4.3403	3.2749	8.7934	6.1865	6.2593	19.1194	12.7203	20.8976	2.3034	2.2836	2.7915	8.4338	10.1806	8.0739	5.2877	5.9593	7.2816	--
Dop19516	7	1174306	1176384	0.85	0.97	0.93	872.262065869608	685.235009005202	187.027056864406	498.207952140796	31.1973	30.7464	29.7876	43.2445	45.2999	46.5301	101.634	90.7949	88.3639	28.7059	31.0841	27.451	37.0875	32.1492	39.2623	41.76	47.4815	55.8879	--
Dop20719	8	461885	464350	0.9	0.97	0.93	799.293717498296	604.280513298371	195.013204199924	409.267309098447	2.3588	1.7606	2.1005	6.2089	8.139	7.9714	18.1817	17.5944	19.2707	2.1275	2.394	1.5689	6.9398	6.5848	7.9195	4.5179	8.4349	10.497	--
Dop21122	8	3485361	3488198	0.9	0.95	0.93	751.86215406538	598.056214947739	153.805939117641	444.250275830098	51.851	44.4016	43.8708	117.386	134.57	117.577	279.469	234.405	236.089	63.4691	67.2773	55.8613	130.415	135.666	139.375	100.948	117.538	130.267	--
Dop22093	8	19796541	19798537	0.88	0.94	0.93	679.038807546397	569.196469337898	109.842338208499	459.354131129399	20.4266	19.8539	19.4352	29.5686	26.2756	29.2012	46.8288	41.1444	41.9251	17.3667	21.3002	21.3149	24.827	24.7628	28.3448	23.4331	22.7843	29.9976	--
Dop01096	10	1057265	1058281	0.8	0.84	0.92	518.953802968469	456.853067429833	62.1007355386358	394.752331891197	1.8513	1.6828	2.4034	2.2796	3.2343	4.3057	5.2376	5.2471	5.3816	1.5639	1.6382	1.6303	2.4293	3.9956	2.946	1.7038	2.4726	2.1753	--
Dop02700	11	16967768	16973835	0.81	0.87	0.92	677.994503749333	528.088255184975	149.906248564358	378.182006620617	13.7129	12.5231	16.3375	17.087	22.0668	19.8283	34.7022	39.4889	28.7082	11.2029	9.8367	8.9393	21.5095	24.1987	24.1369	13.3572	16.8905	22.0956	--
Dop03373	12	14147531	14151401	0.8	0.94	0.92	904.301886809654	627.930673554796	276.371213254857	351.559460299939	7.4603	7.059	6.9087	7.1564	8.3274	9.8602	21.0943	20.968	17.7391	7.1489	7.3542	7.3102	9.7993	11.0675	11.1083	9.9685	11.4013	13.8338	--
Dop03606	12	16326223	16330134	0.81	0.9	0.92	599.96079887417	473.235910512476	126.724888361694	346.511022150782	8.601	7.7362	8.7435	10.2335	8.8988	9.3164	16.8734	15.6694	13.0733	5.3339	5.8667	6.3597	9.0119	11.419	9.6552	10.5603	8.4214	8.9341	TF
Dop03610	12	16356998	16357800	0.86	0.97	0.92	868.724064765254	632.135202440911	236.588862324344	395.546340116567	8.0301	7.8185	8.2155	15.7212	13.3899	20.0807	45.3561	44.9834	38.6633	9.9598	10.8142	10.8727	17.0775	16.367	15.2311	18.4773	24.0499	22.1074	TF
Dop03697	12	16954131	16956857	0.82	0.95	0.92	922.842022894577	647.860024256438	274.981998638138	372.878	454.205	449.938	470.972	629.618	700.005	714.112	2183.13	2288.41	1913.38	399.98	445.293	446.598	801.976	777.427	948.826	656.144	1078.79	1357.64	--
Dop03698	12	16960135	16964644	0.83	0.84	0.92	567.830116369965	507.385912801087	60.444203568878	446.941709232209	0.9137	0.7047	0.8645	1.6579	1.4232	1.9635	2.624	2.4594	2.7432	0.9339	0.7434	0.5937	1.4431	1.698	1.6453	0.7263	1.0757	0.9463	--
Dop09283	18	172858	174865	0.85	0.96	0.92	780.748992521427	599.894310690893	180.854681830534	419.039628860358	3.5935	4.7376	4.0576	5.296	7.5378	5.7647	12.6206	14.9324	12.2067	3.5543	3.3974	3.1686	4.0856	5.1251	5.1503	7.1152	6.8457	6.3371	--
Dop09802	18	17602386	17603429	0.81	0.92	0.92	742.218318987616	543.819997463651	198.398321523965	345.421675939687	1.2035	1.2089	1.8691	1.1846	2.3573	2.4408	6.1834	5.233	5.9331	1.2936	1.4137	1.5524	3.3001	2.9255	3.2972	2.656	3.354	3.1709	--
Dop13709	3	2869361	2885438	0.83	0.91	0.92	740.910710822001	534.425869508037	206.484841313965	327.941028194072	39.1064	34.9669	37.1253	41.2998	45.0598	43.5058	65.1439	70.6497	67.7543	35.7661	31.7786	30.458	50.0669	52.2209	51.4886	37.5653	53.3063	48.9796	--
Dop13852	3	6144722	6148468	0.84	0.89	0.92	560.069639454598	463.455790572758	96.6138488818407	366.841941690917	1.5	1.9232	1.8974	2.1355	2.2637	2.3735	3.203	3.2446	3.3762	1.5792	1.4126	1.015	2.4413	2.1629	2.1873	1.6324	2.3355	1.9536	--
Dop14502	4	1226346	1229051	0.83	0.87	0.92	668.155905953204	523.419235839081	144.736670114123	378.682565724958	12.0414	10.9344	12.8126	13.7873	15.1107	16.1484	21.7221	23.4035	20.5963	9.5272	8.8678	8.0033	15.2578	16.5012	16.5469	10.1614	15.1586	14.7522	--
Dop16416	5	2232527	2235795	0.8	0.91	0.92	716.977668151001	570.676601915806	146.301066235195	424.375535680611	5.587	5.1442	5.3666	7.2565	7.4301	6.9873	12.2378	15.2085	15.0695	6.7494	6.7693	5.4924	7.7627	9.6901	7.7963	6.4927	8.6072	8.462	TF
Dop18571	6	1496111	1500260	0.91	0.91	0.92	625.226983950589	532.49161254271	92.7353714078788	439.756241134831	42.9885	42.3314	43.3345	67.4729	74.3812	69.4041	101.188	90.0273	98.9305	40.0726	42.557	42.0853	63.9387	69.7492	68.4657	52.4837	55.0494	57.7	--
Dop19075	6	15660822	15661649	0.82	0.96	0.92	905.271764163584	652.853183994878	252.418580168707	400.434603826171	3.8216	3.2315	2.9137	5.1208	4.7555	6.6827	25.5865	21.524	19.0912	3.7013	3.22	2.1468	6.1392	5.4715	6.7874	9.9272	9.2153	10.9392	--
Dop19435	7	593701	596516	0.86	0.98	0.92	853.653141317538	617.625576543392	236.027564774145	381.598011769247	2.4291	2.2231	1.9402	4.6007	3.4375	4.2918	12.129	11.2261	13.4617	1.3835	1.3019	1.3182	3.0687	4.4468	2.8938	5.24	5.6976	6.7595	--
Dop20501	7	24950471	24959061	0.82	0.97	0.92	989.794310651111	713.15804954329	276.636261107821	436.521788435469	12.9698	12.1055	13.4719	17.7076	15.5802	18.2997	55.2019	56.3947	54.6538	14.3777	13.3067	12.2541	17.789	19.9766	19.6612	26.5143	29.4152	28.5368	--
Dop20731	8	574747	575688	0.85	0.89	0.92	661.528716826397	519.035710606173	142.493006220224	376.54270438595	2.4699	2.3581	2.9	5.0012	7.1409	5.7194	12.1484	13.57	9.311	1.7094	2.5271	2.4975	6.5354	7.7273	6.8609	3.3116	5.0487	6.0523	--
Dop22899	9	13389335	13395694	0.91	0.94	0.92	638.461562520433	522.980413049461	115.481149470972	407.499263578488	5.6276	4.484	5.4019	9.4802	9.5196	9.7864	14.241	15.1637	17.5657	6.0347	5.2104	4.8716	8.331	10.556	9.1642	8.8548	8.144	8.3679	--
Dop24040	unanchor	35744	37719	0.81	0.88	0.92	571.555543193757	508.339667744488	63.2158754492693	445.123792295218	0.1233	0.2007	0.2116	0.4293	1.1235	0.772	2.0223	2.1441	1.4121	0	0.0316	0.0693	0.524	0.2699	0.419	0.1969	0.2771	0.2438	--
Dop00175	1	1296168	1299189	0.86	0.94	0.91	636.382845663667	547.254569020913	89.1282766427541	458.126292378159	64.6264	64.0246	54.2217	120.477	115.9	117.745	182.227	226.784	227.932	68.5352	84.8906	75.2865	93.0179	79.3043	97.3269	96.8971	95.5444	98.2452	--
Dop01802	10	17927114	17940520	0.82	0.84	0.91	596.176588742374	495.606390682934	100.57019805944	395.036192623493	6.4677	5.2442	6.0082	9.219	10.0816	10.1992	15.3476	17.2277	16.7111	5.2058	4.8238	5.0675	12.3125	13.6287	11.6141	8.6029	7.0346	7.1809	--
Dop02680	11	16851862	16856342	0.87	0.93	0.91	761.220798740409	519.840739806612	241.380058933798	278.460680872814	7.3555	7.3417	7.2728	10.3669	12.2299	11.2904	21.2676	22.8227	21.6023	6.776	7.5892	6.1763	14.0967	13.0264	15.6162	10.2822	13.8265	15.5759	--
Dop03068	12	2107609	2108780	0.87	0.89	0.91	634.560980811854	506.577759874045	127.983220937809	378.594538936236	5.0144	4.8962	4.5113	14.7858	17.8564	15.9263	27.3826	37.2089	30.33	2.6868	3.027	3.8873	17.8936	18.211	20.6661	6.4563	13.4035	13.4763	--
Dop03832	13	396770	398548	0.8	0.88	0.91	576.961001116921	522.478103035911	54.4828980810099	467.995204954901	1.4627	1.6607	1.3486	4.477	5.8367	4.9495	17.1167	9.7708	10.867	1.1771	0.6265	0.4586	2.2295	2.3442	2.0541	2.5337	2.9417	1.4116	--
Dop06951	15	16194816	16200065	0.82	0.92	0.91	617.74300623807	456.932757362931	160.810248875138	296.122508487793	2.1826	1.9331	1.8113	1.7851	2.443	2.1605	3.7638	3.351	3.1465	1.4917	1.2457	1.5347	2.0905	2.1277	2.4657	2.3068	2.4347	2.2886	--
Dop07484	16	1779199	1786523	0.8	0.89	0.91	606.832118361606	556.222865215021	50.609253146585	505.613612068436	51.8132	53.3797	52.4601	65.4512	69.3006	68.6015	98.0883	90.2715	102.794	60.0133	62.2094	58.2557	63.0497	62.3297	69.1354	66.3707	62.2728	51.3816	--
Dop07729	16	12278943	12282001	0.81	0.95	0.91	819.404741529715	619.151935348155	200.25280618156	418.899129166595	0.4532	0.6283	0.5184	1.0516	1.0358	1.1425	4.9223	5.3386	3.7272	0.5059	0.4637	0.2829	1.3142	1.4323	0.7223	2.3847	1.7251	1.2689	--
Dop08009	16	15110711	15113364	0.86	0.92	0.91	619.439476310945	562.428	57.0118380664451	505.415800178055	53.3083	53.7609	51.4761	122.041	127.531	115.569	248.61	184.674	220.805	63.0501	71.5348	63.7641	91.1584	71.1879	99.2378	89.4753	87.133	72.945	--
Dop08258	17	1428838	1436319	0.8	0.87	0.91	492.399776731412	423.205244499786	69.1945322316253	354.010712268161	10.2602	10.708	10.533	11.2733	12.3697	11.7126	14.8913	16.5416	16.7306	8.2475	7.7307	7.1734	10.4061	11.2237	12.6483	10.9772	11.3668	8.9256	--
Dop08279	17	1569101	1569511	0.83	0.9	0.91	557.804575646619	471.85786536192	85.9467102846995	385.91115507722	13.6996	9.8267	12.862	27.6536	22.3545	26.3943	66.2537	48.6534	60.6455	12.8912	12.7425	10.3036	28.5839	33.6876	33.8429	37.7095	17.1665	18.5701	--
Dop08627	17	6777356	6778688	0.82	0.88	0.91	547.376826938897	501.567309367336	45.8095175715616	455.757791795774	2.1448	1.8283	2.1316	6.107	7.922	8.5689	19.1756	11.2631	21.6158	2.0949	2.116	0.9897	7.3448	6.5357	7.1117	6.3169	4.6025	1.9678	--
Dop09900	18	18725130	18728716	0.89	0.88	0.91	545.133205989492	478.330926421728	66.8022795677638	411.528646853964	3.8468	2.8608	3.5478	8.166	8.6044	9.5618	14.7889	13.1542	12.2892	3.9477	4.0945	4.0082	7.4931	8.4838	7.6338	6.3711	4.8081	4.843	--
Dop13744	3	3525479	3527195	0.89	0.95	0.91	711.939647818767	529.798725604072	182.140922214695	347.657803389377	1.0841	1.4113	1.1365	3.9099	2.4207	3.7315	7.8271	8.1554	6.2916	1.7244	1.3587	1.1875	3.4869	3.8244	3.7641	3.0281	4.2309	3.133	--
Dop14198	3	17201204	17204613	0.81	0.91	0.91	595.710850452615	508.317102622923	87.3937478296919	420.923354793231	2.7226	3.2034	2.412	4.1492	4.8672	4.5897	7.8103	10.3373	13.5572	2.4399	1.844	2.1757	4.8173	4.74	4.4286	4.4681	3.6177	4.5277	--
Dop14557	4	1553513	1557362	0.89	0.97	0.91	676.018006116972	517.233205864769	158.784800252203	358.448405612566	5.6859	4.3356	4.56	6.8223	6.714	6.6302	12.2784	10.058	12.1384	3.9519	4.5553	3.9776	7.0641	5.9265	7.0857	7.3918	7.6812	6.8901	--
Dop15718	4	21370974	21371675	0.89	0.89	0.91	638.228230661222	510.333422565767	127.894808095455	382.438614470311	29.564	40.6324	29.8686	111.487	113.273	112.631	223.124	187.835	218.825	19.9044	25.6365	18.4698	125.432	128.998	148.905	65.7395	84.5727	94.1826	--
Dop16259	5	1093045	1098085	0.88	0.96	0.91	726.997215474356	532.885037684795	194.112177789561	338.772859895234	9.8971	9.5758	9.6418	13.294	15.8829	15.0321	30.0364	25.4981	30.8784	8.7865	8.9122	9.6889	17.457	14.3402	14.8538	13.3645	16.6408	21.016	--
Dop19199	6	17108071	17111517	0.85	0.93	0.91	629.928581783002	514.414688107429	115.513893675574	398.900794431855	2.0437	1.8932	1.8219	3.402	3.3257	3.8863	5.9876	7.3648	9.5591	2.0356	2.1071	1.8899	3.3392	3.9381	3.5125	3.3959	3.5842	3.8522	--
Dop21478	8	6879095	6880835	0.93	0.95	0.91	744.939622208931	515.873111036628	229.066511172303	286.806599864324	3.5281	3.7117	3.5458	15.1874	13.256	14.3437	32.0565	31.3495	29.6295	3.1924	3.8559	3.1531	16.6425	17.8643	17.9155	12.7701	15.3695	17.6676	--
Dop00081	1	556666	558817	0.86	0.97	0.9	860.960839550653	571.02994835185	289.930891198803	281.099057153048	27.0941	33.4533	37.094	47.5055	49.3267	49.9356	150.206	129.793	116.077	22.9548	26.4823	24.9988	42.4392	49.3891	56.9962	71.7204	72.8565	79.9913	--
Dop01094	10	1047086	1049104	0.91	0.93	0.9	563.015493004028	479.211466043436	83.8040269605917	395.407439082844	2.9633	2.473	2.5572	5.5634	5.5492	7.0819	10.8008	9.465	10.1603	3.0897	3.9648	3	5.6915	4.2746	6.3416	5.5788	4.8642	4.5045	--
Dop02762	11	17331900	17336798	0.8	0.9	0.9	515.774227794366	404.894427126657	110.879800667708	294.014626458949	3.5295	2.8661	3.7559	5.7135	4.1863	4.4212	11.0053	10.5638	12.1289	3.0818	2.1601	2.9924	6.7808	8.089	5.312	8.1682	4.645	4.4074	--
Dop03515	12	15585415	15588423	0.85	0.86	0.9	522.999032460316	464.074594755443	58.9244377048734	405.15015705057	11.0355	10.5265	9.968	15.3053	19.1895	19.5355	25.0416	23.3033	29.3897	10.8527	12.013	9.3816	15.9402	16.9176	19.8853	11.8889	13.9792	12.9954	--
Dop03907	13	1280609	1283273	0.86	0.86	0.9	596.242365451472	476.924549875154	119.317815576319	357.606734298835	23.3791	20.95	21.0814	37.0689	36.1686	38.9705	63.8741	53.7843	56.328	22.9356	25.0243	24.701	44.8298	46.329	43.9824	30.1643	32.7208	34.8055	--
Dop05718	14	17080421	17084036	0.83	0.93	0.9	637.461427600777	551.700090867497	85.7613367332801	465.938754134216	3.3937	3.7527	3.5827	9.0027	9.0509	9.7006	22.5525	19.2674	25.8539	4.444	3.873	3.2263	4.04	6.6395	3.547	11.6672	7.4032	4.5784	--
Dop06343	15	2116526	2118058	0.83	0.82	0.9	579.534264534396	499.519754641646	80.0145098927503	419.505244748896	7.788	7.9565	7.9418	16.098	16.399	18.3792	25.0459	26.2987	27.6448	5.035	5.5778	4.5573	17.921	18.849	17.146	7.9765	9.5486	7.9836	TF
Dop06423	15	2807553	2811868	0.85	0.92	0.9	722.102677304414	469.882932739006	252.219744565409	217.663188173597	13.0705	12.6554	13.1164	14.2311	13.8325	14.1804	19.5532	20.6378	18.1859	12.178	11.1621	10.5128	14.8714	15.6748	16.5647	15.2031	15.952	15.1118	--
Dop06778	15	7426291	7427735	0.91	0.95	0.9	725.075499872659	487.97538106346	237.100118809199	250.875262254261	2.7932	2.1922	2.3109	7.6714	6.4956	8.8334	18.4377	17.1385	16.3279	2.0565	2.0674	1.2019	7.7183	7.7362	9.869	4.6797	10.012	11.2743	TF
Dop07499	16	2103593	2104854	0.88	0.94	0.9	592.208582714544	493.234356557117	98.9742261574268	394.26013039969	6.0392	2.6898	2.8111	9.2517	8.293	8.6532	17.9585	17.3181	14.1484	4.1867	4.5529	3.9997	6.7129	7.3017	5.2783	8.9968	5.6403	6.9721	--
Dop08105	16	15752215	15760524	0.83	0.94	0.9	731.623514453329	522.649579336848	208.97393511648	313.675644220368	1.7581	0.8922	1.5134	2.7632	2.1662	1.8634	5.1498	6.2706	5.0731	2.1841	1.1895	1.7841	2.6502	2.9158	2.2689	2.6855	3.2166	2.9699	--
Dop08829	17	16751314	16771769	0.83	0.94	0.9	666.684405996631	506.939708653243	159.744697343388	347.195011309855	0.6143	0.8331	1.0538	1.9435	1.6244	1.4417	5.8105	5.4267	4.0886	1.0286	0.4714	0.8627	2.6097	1.344	2.0866	2.7781	2.4148	1.6692	--
Dop09539	18	4624129	4641479	0.82	0.93	0.9	702.005313765987	579.898395177635	122.106918588352	457.791476589283	15.8105	14.0771	13.4467	32.9943	42.4396	36.4819	80.0888	103.759	89.5763	28.8665	26.6132	21.833	22.2028	23.6083	24.6452	24.683	36.9418	38.172	--
Dop13923	3	12556829	12557825	0.92	0.94	0.9	712.851515295747	494.767770218083	218.083745077664	276.684025140419	1.0851	1.8698	1.4113	4.6853	5.3263	4.7938	10.7873	10.7683	9.4484	1.1401	1.4368	1.8646	5.6558	6.2145	6.36	4.8905	5.3768	5.6132	--
Dop14600	4	1962410	1969571	0.85	0.91	0.9	730.179586323288	481.39747939568	248.782106927608	232.615372468072	109.564	101.334	109.909	114.38	129.198	131.781	183.86	190.555	181.752	90.2194	87.9104	85.0402	133.606	138.422	148.777	110.412	145.746	150.475	--
Dop14968	4	5108781	5109621	0.91	0.96	0.9	647.271516116162	497.676851785622	149.59466433054	348.082187455082	31.0961	30.1349	29.0661	62.2504	69.9704	68.9968	147.448	107.407	140.823	29.0293	35.8353	31.3315	68.3677	55.9266	77.6003	64.1769	72.7075	76.7027	--
Dop15862	4	23008876	23011119	0.83	0.96	0.9	860.774985315233	595.892633620278	264.882351694955	331.010281925324	12.1518	15.8609	10.1186	18.6588	16.353	17.3255	51.7294	45.0992	45.203	9.9536	12.7301	9.8785	18.852	16.4686	17.1867	20.5435	25.4791	31.533	--
Dop16129	5	268591	269328	0.84	0.95	0.9	695.067469205683	543.650177042843	151.41729216284	392.232884880002	2.1438	2.5995	2.8363	3.2716	4.4462	3.4529	8.0315	7.5465	7.4531	0.9854	2.1934	1.9836	1.8368	2.621	2.3797	3.7573	3.47	4.2364	--
Dop16569	5	3850761	3851117	0.83	0.89	0.9	571.284215315226	527.82473629709	43.4594790181364	484.365257278953	21.116	23.7576	25.3417	60.3739	62.3483	57.3066	115.564	89.1449	120.205	25.7537	28.9398	30.0215	34.1731	30.941	37.7813	38.8363	30.889	26.5307	--
Dop18056	5	24901765	24905969	0.88	0.87	0.9	533.770526836069	470.300157463736	63.4703693723337	406.829788091402	12.7888	12.516	10.4768	21.944	23.3847	22.4103	32.2572	29.5165	31.7081	14.9649	14.1135	13.219	19.6761	22.0747	21.9696	16.3678	14.9576	16.4705	--
Dop18203	5	26020503	26025613	0.84	0.89	0.9	636.361939877326	453.423093576325	182.938846301001	270.484247275325	21.9851	21.6972	23.5407	23.2342	24.3725	25.9066	31.0759	31.9564	30.1992	18.7668	17.6738	18.7331	24.6945	25.1104	25.9732	21.9444	24.3027	26.7197	--
Dop18730	6	3247644	3251429	0.84	0.91	0.9	705.858178716857	482.99289413414	222.865284582717	260.127609551423	4.9387	5.3421	5.1746	6.5869	7.4552	6.9405	11.6178	13.8713	11.6522	5.4965	5.2497	4.851	8.9019	8.6375	9.2862	6.7186	8.9346	8.4885	--
Dop19512	7	1152050	1154163	0.86	0.87	0.9	522.457843505207	475.299160236441	47.1586832687661	428.140476967675	34.7243	34.8213	31.0189	63.3868	67.0884	70.7787	91.7872	90.0899	110.342	37.0261	39.0884	36.9754	59.0867	56.4913	61.9784	43.9225	39.2903	42.7591	--
Dop20226	7	22422144	22426615	0.84	0.89	0.9	471.521117821491	402.738783014621	68.7823	333.956448207751	3.8604	3.6505	3.7586	4.7039	5.0121	5.1013	6.3653	6.6748	6.7914	3.3775	2.7889	2.784	3.2293	4.0517	4.0953	3.1642	4.5261	4.1365	--
Dop20596	7	25558988	25561444	0.85	0.87	0.9	464.065199102922	415.190910937609	48.8742881653138	366.316622772295	1.6666	1.0479	1.4007	2.2051	2.6487	2.7854	3.7977	3.5188	3.6908	1.2473	1.6471	1.1703	1.7241	2.5897	1.7441	1.6526	1.9782	1.3848	--
Dop20839	8	1322521	1322910	0.83	0.97	0.9	913.664026287703	605.307768353402	308.356257934301	296.951510419101	20.7882	23.5943	23.7742	29.7482	28.1901	34.2763	86.9197	98.7916	85.4837	17.3147	21.9238	15.4508	29.5019	31.1365	32.3486	50.5372	44.3602	55.6159	--
Dop21121	8	3479951	3482674	0.91	0.96	0.9	744.913053764472	485.463679742168	259.449374022304	226.014305719863	34.9553	33.9995	31.1907	99.2187	93.2301	94.3716	248.956	206.685	205.47	38.4041	38.0208	34.8129	109.669	117.246	111.434	97.3194	113.863	153.383	--
Dop21360	8	5635118	5635456	0.86	0.86	0.9	523.600957763538	440.102815251552	83.4981425119858	356.604672739566	4.118	2.8295	5.7561	7.8172	8.2275	9.0202	11.0794	12.83	14.179	3.6774	3.2302	2.4676	8.4971	7.5078	8.9107	4.382	5.55	6.5101	--
Dop21472	8	6819813	6822716	0.88	0.93	0.9	625.774618500854	471.611537613801	154.163080887052	317.448456726749	17.0623	17.444	22.0081	29.0616	30.5012	30.9573	50.6703	46.0122	54.3878	21.7489	23.7279	22.1027	33.1996	31.2039	36.0957	27.4151	30.5076	37.1187	TF
Dop03767	12	17387052	17394820	0.85	0.91	0.89	520.369385721398	402.177366506418	118.19201921498	283.985347291439	11.4133	9.7235	11.5379	14.6947	15.4083	12.186	21.8459	25.386	19.5612	8.5791	10.1356	7.6012	14.5558	15.1225	13.171	16.7277	13.4241	11.5435	--
Dop05117	14	4719689	4729145	0.82	0.96	0.89	767.077132797231	580.416371591855	186.660761205376	393.755610386479	32.665	20.6766	37.6729	45.119	46.9237	45.5122	125.044	113.266	147.685	24.8279	24.0061	26.0182	34.063	28.1469	40.7211	65.5731	53.0216	71.66	--
Dop07131	15	21086934	21088037	0.85	0.97	0.89	779.224823223613	553.774723527334	225.45009969628	328.324623831054	2.1918	2.195	2.7316	3.2538	4.6565	4.2206	11.2694	10.6179	10.5929	2.2584	3.0188	2.4152	3.9393	2.4898	4.5815	6.2344	6.1541	5.539	--
Dop08932	17	18370651	18375973	0.8	0.92	0.89	582.52314776023	439.955081069726	142.568066690504	297.387014379222	4.697	4.1478	3.7477	4.0089	5.5202	4.4436	8.1279	7.7196	9.1895	3.5361	3.9117	3.4363	4.6404	4.6601	6.1015	6.1605	4.9073	5.7203	--
Dop08987	17	18977326	18978415	0.8	0.94	0.89	853.986784259035	604.811470835692	249.175313423342	355.63615741235	0.5123	0.7874	0.7812	2.3232	1.9568	2.271	15.506	15.7664	10.3653	0.7148	0.6552	0.8154	1.4509	2.7086	1.5468	5.633	5.6098	4.8509	TF
Dop09651	18	12431703	12432457	0.83	0.89	0.89	585.305595933102	421.376543696837	163.929052236265	257.447491460571	4.5437	3.9096	3.7629	4.7587	6.4448	7.5993	11.1642	13.0371	11.8461	4.9845	5.3702	2.5525	7.0363	9.2551	8.2786	6.7522	8.0945	6.5793	--
Dop09729	18	16145107	16150602	0.82	0.82	0.89	537.924118460793	457.46728781066	80.4568306501338	377.010457160526	4.8189	4.237	4.7885	8.9454	7.945	9.2191	12.8317	13.8233	11.455	4.0663	4.4631	4.5546	9.023	10.268	8.3093	4.6053	6.015	5.2917	--
Dop12235	2	89240	93680	0.84	0.88	0.89	691.257415866593	464.716273209153	226.54114265744	238.175130551713	8.9183	4.9679	10.0348	15.2305	15.7501	17.7045	34.8608	39.2959	29.6656	8.751	7.5058	6.1412	20.7183	27.8773	24.068	15.2554	18.2286	21.6506	--
Dop13247	20	1400489	1403422	0.82	0.86	0.89	492.251393437983	460.102353084336	32.1490403536473	427.953312730688	16.0742	16.1091	11.7777	65.0954	55.4252	59.8901	116.994	92.2011	111.002	26.2153	35.9031	29.0792	40.8724	38.8925	35.0425	32.0928	24.2035	17.3359	--
Dop14289	3	17812436	17816565	0.9	0.91	0.89	647.431241655813	473.267949465084	174.163292190729	299.104657274354	33.1367	31.1155	31.1009	47.5059	52.4074	54.5402	77.7537	82.4601	72.8742	32.0453	36.673	35.1102	59.0358	55.1498	60.7151	43.0576	50.7271	54.4063	--
Dop14290	3	17822602	17824084	0.89	0.9	0.89	493.028855892747	427.463737942436	65.5651179503112	361.898619992125	1.6003	1.4979	1.1483	11.1187	9.2562	10.2606	17.8867	18.7057	23.3231	1.7513	1.862	1.1281	10.8543	9.7138	7.6739	9.6829	3.7708	4.2785	--
Dop14447	4	818376	827141	0.9	0.95	0.89	735.251813801133	465.293360155098	269.958453646035	195.334906509063	13.4057	13.3101	11.6437	16.8535	17.9614	17.7955	29.7329	29.0002	28.7513	11.5746	10.8915	9.4538	20.0778	19.7379	19.8213	17.7314	23.0679	20.534	--
Dop14554	4	1524728	1526621	0.84	0.88	0.89	586.398860675775	406.453597112325	179.94526356345	226.508333548875	35.7232	38.8899	39.4121	42.9077	46.3151	45.5902	68.0435	68.612	59.4692	26.4656	23.9059	25.3125	48.0711	45.9578	49.2563	37.281	41.3077	54.7656	--
Dop14669	4	2513687	2517799	0.89	0.91	0.89	623.039928328898	449.876839581077	173.163088747821	276.713750833255	13.7731	12.189	14.8064	22.5348	25.1823	24.9972	38.5367	38.239	45.4885	11.5529	11.3742	9.4615	25.4819	27.2271	31.3079	18.2781	24.5733	28.1894	--
Dop15713	4	21285712	21286824	0.8	0.83	0.89	521.228451179458	423.164042825842	98.0644083536155	325.099634472227	82.4057	85.0487	85.7793	150.847	125.642	154.05	285.046	206.017	234.588	80.1328	87.4786	80.6062	180.149	202.423	178.559	111.801	108.422	139.545	--
Dop16040	4	24457972	24462144	0.81	0.84	0.89	479.075670177113	383.893473220744	95.1821969563691	288.711276264375	18.9928	17.0865	18.3536	18.6659	20.4753	20.0128	22.435	23.7651	24.0706	16.4645	15.6128	14.4627	19.9081	19.4596	21.62	18.0395	18.6733	19.1087	--
Dop16786	5	12091594	12094898	0.81	0.91	0.89	614.684474713336	418.263142119724	196.421332593613	221.841809526111	34.1814	35.8501	35.635	35.0217	38.7425	35.4638	47.6898	49.6024	50.3943	28.3523	28.4112	30.7903	35.5832	37.0282	40.5378	35.5488	37.9106	43.871	--
Dop18414	6	306803	311260	0.82	0.85	0.89	632.637274837352	452.959831453894	179.677443383458	273.282388070436	8.8831	6.7596	10.4256	11.3979	13.0499	13.3193	20.9018	21.1884	20.9994	7.2074	7.3004	7.1156	14.7753	17.32	17.9427	9.6057	12.3093	15.5427	TF
Dop19445	7	639323	642859	0.82	0.95	0.89	844.42559467916	559.104788359684	285.320806319475	273.783982040209	12.3273	11.4771	12.3483	21.3263	22.0656	23.6645	78.643	82.7633	76.9019	12.6139	13.3283	12.0574	25.6272	24.8657	25.5393	20.467	52.4097	46.9281	--
Dop20733	8	577291	585957	0.8	0.92	0.89	561.82852916247	424.603944696705	137.224584465765	287.37936023094	17.382	19.0353	18.6532	19.4459	17.0983	21.3132	28.9307	26.5206	28.4903	16.5442	15.2755	16.8965	21.9573	20.683	18.5084	23.3666	19.1547	20.8893	--
Dop22111	8	19949617	19952755	0.82	0.9	0.89	516.582269668759	399.358340936543	117.223928732216	282.134412204327	3.5993	4.0599	4.0292	4.9526	5.3044	6.2124	7.3493	11.2334	10.008	3.5713	2.8058	2.4392	4.438	5.0622	5.2612	4.3163	4.0103	6.8586	--
Dop22466	9	1998899	2006014	0.83	0.88	0.89	528.579262876335	390.518071606422	138.061191269913	252.456880336509	25.5272	25.7175	24.9756	25.2511	29.4168	28.6817	32.6116	36.0308	38.3496	22.96	21.1414	22.6703	28.9442	30.9534	30.6761	27.8812	28.0186	29.2565	--
Dop22646	9	4954845	4957523	0.8	0.92	0.89	671.174604529078	518.632094849874	152.542509679204	366.08958517067	0.5258	0.5705	0.8018	1.109	1.7509	1.6453	5.4155	5.5938	3.3595	0.9782	0.807	0.8861	1.17	1.0545	1.4553	2.3313	1.2795	1.9915	--
Dop23011	9	14598122	14606162	0.84	0.86	0.89	612.652748880723	457.308059002372	155.344689878352	301.96336912402	22.9039	22.265	22.4134	25.3358	26.2839	27.5387	32.9214	36.0324	33.8017	19.1077	17.4185	17.4968	29.1098	28.1686	29.802	23.2237	24.658	26.7301	--
Dop23163	unanchor	16649	18805	0.81	0.88	0.89	493.335603543676	427.845145998802	65.4904575448742	362.354688453928	4.6574	5.5362	5.2801	6.0478	7.9963	8.4908	13.3307	10.1097	16.6903	2.6221	4.4751	2.7301	5.4072	5.8479	6.7865	4.5681	6.5953	7.4829	--
Dop00785	1	17530557	17531027	0.81	0.88	0.88	474.862826781027	427.440595234907	47.4222315461194	380.018363688788	0.988	0.7503	0.6026	3.5008	4.2961	2.0095	8.5973	4.7298	10.2052	0.6617	0.5054	0.222	2.1585	1.0807	2.8338	1.4718	2.774	1.8547	TF
Dop01112	10	1156840	1160218	0.88	0.89	0.88	654.083463637942	445.313717103708	208.769746534235	236.543970569473	11.8693	11.4438	13.7341	22.6375	24.5964	26.5763	42.9764	51.6071	35.8642	7.9356	6.6942	7.3274	27.9221	31.2208	28.2391	15.9104	27.3912	26.5217	--
Dop01451	10	4372878	4374572	0.84	0.93	0.88	561.092039938852	409.266775639631	151.825264299221	257.441511340411	3.7062	2.6508	4.8351	5.7326	6.4852	6.6578	19.9082	13.4872	11.9571	2.3291	2.1628	2.0357	5.4981	6.4267	6.424	9.8156	8.2633	6.049	--
Dop03092	12	2467614	2473217	0.8	0.9	0.88	516.96083660135	389.283027853523	127.677808747826	261.605219105697	9.2407	8.4813	8.8067	10.1803	9.1148	9.1653	13.2928	12.8371	11.1802	8.1278	7.4286	7.2999	9.5136	8.8448	8.065	9.4599	8.9189	10.0882	--
Dop03946	13	1504774	1507641	0.8	0.86	0.88	643.623177133678	449.459980254192	194.163196879486	255.296783374706	98.9674	92.3873	98.8996	118.226	129.437	115.558	196.434	244.478	183.863	68.5245	60.2179	70.8935	147.685	158.166	159.551	92.7143	138.412	148.398	--
Dop07252	15	22559834	22561969	0.81	0.82	0.88	428.578609187388	382.623560117433	45.9550490699549	336.668511047478	2.1785	1.7017	2.043	3.3911	4.0197	3.3403	5.1378	4.1966	6.1014	0.8998	1.2259	1.077	2.7764	3.5985	3.0586	2.04	2.1776	1.4637	--
Dop07914	16	14380700	14385991	0.81	0.94	0.88	761.658957435245	485.266039684022	276.392917751223	208.873121932799	6.3003	5.5961	5.7586	6.4655	6.192	7.6668	19.1128	16.4345	12.9474	4.4692	5.0262	4.0429	7.1551	7.4964	7.2493	9.736	11.1725	9.7562	TF
Dop09070	17	19683693	19687499	0.84	0.83	0.88	516.030105886982	418.031994356566	97.9981115304159	320.03388282615	0.384	0.1944	0.4392	0.8424	1.008	0.681	1.5499	1.3424	1.4041	0.2715	0.2489	0.2877	1.041	1.1063	0.9663	0.4904	0.8195	0.4554	--
Dop10127	18	20653262	20655532	0.85	0.83	0.88	570.446710129133	467.061251411519	103.385458717614	363.675792693904	10.9623	10.0036	10.0764	16.8811	19.6022	17.953	26.565	24.7573	23.7184	9.3778	10.7758	8.5179	19.7719	20.3298	18.7456	11.665	14.222	12.694	--
Dop10288	18	21709745	21712222	0.89	0.9	0.88	611.547076531472	428.565101360835	182.981975170638	245.583126190197	32.9766	32.3534	29.7312	88.3216	88.6146	98.131	214.723	152.818	185.809	26.1568	27.2829	24.1383	112.772	131.785	120.504	72.7717	96.0805	116.071	TF
Dop11688	19	22432660	22438803	0.82	0.86	0.88	585.859848111071	414.082855036688	171.776993074383	242.305861962305	16.8722	16.5002	20.5228	22.391	24.4246	24.708	36.5629	39.3008	31.3562	17.4835	17.2185	16.3349	27.7421	25.3806	29.874	17.6088	24.7239	28.4961	--
Dop15630	4	18252764	18253252	0.8	0.9	0.88	528.083052198726	438.823634017309	89.2594181814177	349.564215835891	0.3806	0.413	0.4353	1.3247	0.671	1.0422	2.1602	2.8202	3.8508	0.3187	0.3895	0.6415	1.2705	0.9369	0.862	0.7088	1.4963	0.9402	--
Dop17689	5	22233406	22239783	0.84	0.96	0.88	774.627792088038	543.612447227265	231.015344860773	312.597102366493	13.9373	12.7473	12.1481	15.1578	18.7152	16.1727	28.2566	33.882	31.586	13.0038	12.3666	11.4292	13.354	14.7175	13.871	17.8957	21.7035	20.2195	--
Dop18637	6	2170677	2172364	0.86	0.91	0.88	522.676410743787	399.319512938625	123.356897805162	275.962615133463	10.2826	11.4847	9.5842	23.7929	24.9469	25.2319	62.8579	38.3983	63.1746	7.2315	8.4616	7.7431	30.0471	23.9135	36.8727	20.446	27.7102	33.2849	--
Dop19140	6	16621913	16626582	0.8	0.81	0.88	472.330565454656	390.470517054132	81.8600484005236	308.610468653609	18.5856	17.294	19.8488	21.142	24.6652	26.7917	29.6722	31.4994	32.6155	17.5607	18.5172	16.4234	21.5446	26.4985	27.2171	17.9621	18.841	24.0378	--
Dop19394	7	261970	263330	0.8	0.92	0.88	570.719657536835	483.343806644442	87.3758508923928	395.967955752049	68.0179	61.1463	52.887	83.7618	85.0337	75.8206	134.625	147.483	158.099	38.3934	56.4822	45.462	51.8031	37.9401	58.9049	78.5289	75.7426	59.876	--
Dop20232	7	22523922	22527341	0.82	0.84	0.88	592.01405699676	449.873782073744	142.140274923016	307.733507150728	0.8927	0.6659	0.904	2.2595	1.9344	2.2043	4.2924	5.4377	3.5501	0.7007	0.5281	0.5642	2.8105	3.6468	2.7165	1.1132	2.2246	1.7917	--
Dop21180	8	4076485	4080224	0.85	0.89	0.88	565.017688821823	400.606273463753	164.41141535807	236.194858105683	11.2785	10.339	11.1305	18.7317	17.6934	16.4567	31.8362	36.632	27.6646	7.5822	8.2981	7.0904	24.1796	25.8396	17.5624	20.0384	18.6448	15.8018	TF
Dop21785	8	11509295	11510263	0.83	0.91	0.88	529.704040582064	389.588990053607	140.115050528457	249.47393952515	2.0506	1.7684	1.7639	3.5932	3.3987	3.6197	10.411	7.7914	8.6228	1.2913	2.0981	0.9452	4.5312	6.8446	2.7782	5.3153	5.3148	3.1171	--
Dop22095	8	19806205	19808741	0.8	0.9	0.88	578.549350838636	487.024401025435	91.524949813201	395.499451212234	2.4395	2.5471	2.1256	3.8996	4.5053	4.1038	7.3329	9.7427	7.0316	2.4365	3.378	3.0911	3.2726	2.6886	2.7136	3.2985	3.6256	3.4615	--
Dop22469	9	2048702	2052447	0.85	0.82	0.88	500.098	428.719728006032	71.3782105743679	357.341517431664	37.9319	37.7891	38.929	69.9646	72.4384	78.1264	94.1309	103.118	95.1392	40.1652	40.0635	38.4314	64.7054	66.8221	76.0628	39.8844	42.1244	51.685	--
Dop00593	1	7002746	7004661	0.84	0.83	0.87	510.25663625242	404.778680307443	105.477955944977	299.300724362466	1.3843	1.4492	1.3147	6.0242	7.5069	8.0178	15.9886	11.5993	13.1901	1.1658	1.3418	1.4462	9.9932	7.8108	11.3661	4.626	4.1734	5.3273	--
Dop00910	1	19419747	19427798	0.84	0.87	0.87	684.75160052486	426.685631396144	258.065969128716	168.619662267427	10.3313	10.3633	11.4735	13.6013	14.2366	14.8117	24.4839	24.9513	22.0149	9.4238	8.5503	7.6623	18.4857	20.6297	18.7386	14.128	17.6805	17.2733	--
Dop03397	12	14428326	14430954	0.82	0.9	0.87	505.247141043936	410.279210339281	94.9679307046551	315.311279634626	28.7856	27.4317	27.6932	34.2136	30.916	33.1697	38.2041	46.0578	40.4401	28.4416	29.1534	29.2273	28.742	32.0204	29.289	30.9929	29.5444	32.8619	--
Dop06227	15	1068265	1070275	0.87	0.83	0.87	528.58267344287	428.469841474246	100.112831968624	328.357009505621	16.406	13.5921	17.8908	45.9286	50.1314	50.0151	74.5487	75.9918	64.6417	20.3669	21.9741	19.0469	51.5929	50.0872	51.8616	21.9543	35.1766	29.7677	--
Dop07084	15	20461256	20464132	0.83	0.88	0.87	685.183762228949	428.229840888047	256.953921340902	171.275919547145	3.0306	2.2717	2.8358	4.6721	6.1845	5.9486	14.0374	15.1681	11.5302	2.6141	2.988	1.8263	7.8585	9.9154	9.2335	4.3096	8.6949	9.3916	--
Dop07372	16	129832	147785	0.82	0.82	0.87	560.435107906557	432.981582140206	127.453525766351	305.528056373854	5.5253	4.9271	5.0705	6.8303	7.6339	6.6733	9.1522	10.0768	9.6294	4.889	4.3088	3.7549	7.9004	9.0145	7.5885	5.6572	6.4628	6.0785	--
Dop08136	17	239658	244537	0.83	0.85	0.87	547.039738815797	394.759122682892	152.280616132905	242.478506549987	1.3364	1.0846	1.2516	2.3439	1.9417	2.1898	3.9018	4.1622	3.5075	0.9397	0.9905	0.7212	2.6695	3.7757	2.3194	2.1276	1.9855	1.9651	--
Dop08429	17	2937427	2941914	0.8	0.89	0.87	471.976603981838	335.72187162337	136.254732358468	199.467139264902	20.5882	20.4402	21.4255	22.7801	21.4487	22.1614	32.6924	36.9995	31.6174	13.5054	12.8433	14.7918	22.0688	26.4199	22.3771	28.2363	23.6328	19.8041	--
Dop09232	17	20949082	20953788	0.89	0.88	0.87	441.301554220114	379.324669015649	61.9768852044648	317.347783811184	2.2041	2.195	2.2323	5.1833	5.3935	4.9412	6.0366	7.9871	8.0574	2.7358	2.0869	2.0883	4.2126	3.8865	4.8422	2.783	3.5839	3.3967	--
Dop09721	18	15901202	15903731	0.83	0.91	0.87	597.163207264737	388.929352250215	208.233855014522	180.695497235693	1.0227	0.9863	0.7364	1.9414	1.8697	1.2445	4.7293	3.8858	3.5698	0.8879	1.2789	1.2129	1.931	2.9833	1.7155	2.1161	2.1696	2.807	--
Dop09779	18	17145669	17152560	0.88	0.89	0.87	615.018873178937	409.260222378172	205.758650800765	203.501571577406	3.6489	3.2966	4.0668	7.909	6.6587	7.702	15.0773	14.7614	10.0746	2.9031	2.9595	2.3256	9.2765	8.9265	9.0541	6.6925	6.9296	8.6659	--
Dop09849	18	18310446	18312708	0.81	0.84	0.87	444.917781147612	344.081156363754	100.836624783858	243.244531579897	5.7164	5.7334	6.0202	6.896	7.3708	7.5927	10.9177	11.3911	8.1457	3.6955	3.9763	4.1123	6.1647	8.2102	7.5744	6.6955	5.2193	6.8672	--
Dop11546	19	21345828	21348133	0.88	0.87	0.87	524.729342782769	382.577818816451	142.151523966319	240.426294850132	4.4692	4.1434	5.0801	6.787	7.99	10.3403	11.785	14.1711	10.7298	4.1724	3.3255	3.317	6.7395	9.5406	8.7505	5.7932	7.6051	7.3062	--
Dop13584	3	954693	958526	0.87	0.9	0.87	663.160093095322	397.501805335441	265.658287759881	131.843517575561	148.932	147.86	141.927	172.202	188.485	180.894	281.209	274.373	259.134	108.986	110.285	111.284	204.095	218.424	219.429	194.673	187.102	225.111	--
Dop15294	4	8068236	8071106	0.86	0.88	0.87	543.940983597925	388.89837692702	155.042606670905	233.855770256115	10.7287	8.5404	9.7771	14.3809	14.1758	13.707	21.9372	22.0704	17.6445	11.1966	9.3532	11.7686	14.5632	16.1112	16.7717	13.3079	12.9765	15.4305	--
Dop17097	5	17449011	17457814	0.86	0.91	0.87	490.893288377673	388.812451245795	102.080837131878	286.731614113917	154.43	152.023	146.828	176.867	175.152	168.897	202.096	216.525	212.22	162.091	173.017	162.967	175.611	178.39	181.715	178.27	172.56	173.401	--
Dop18278	5	26603963	26616601	0.87	0.86	0.87	602.773953502833	440.607311231871	162.166642270961	278.44066896091	16.0709	16.2115	17.2241	28.1745	29.927	28.4696	42.9183	43.1568	44.3004	18.7449	16.7248	15.6682	33.9489	35.9636	35.4714	21.0378	25.9765	30.747	--
Dop19316	6	17854500	17880959	0.85	0.91	0.87	552.186976912602	360.595334886531	191.591642026072	169.003692860459	5.9658	6.0087	5.7162	5.8709	7.43	7.0354	8.9388	10.1292	10.2406	4.6616	4.4094	3.9216	6.3657	6.9059	7.4336	6.3767	8.1804	7.5046	--
Dop19385	7	219984	223322	0.92	0.91	0.87	535.540090691849	400.027318302057	135.512772389792	264.514545912265	5.0976	4.7404	5.9686	13.5012	10.3986	11.9634	18.3221	17.5974	20.1625	5.8528	6.4449	7.2408	12.0651	13.8609	12.148	9.4538	10.8369	11.9082	--
Dop20850	8	1410830	1412680	0.83	0.93	0.87	568.423493967293	410.603376980653	157.82011698664	252.783259994012	0.6097	1.149	0.5628	1.0559	1.1315	1.3055	2.4689	3.1459	2.2555	0.3224	0.394	0.3245	0.5453	1.2989	0.5814	1.5367	1.1173	1.2684	--
Dop22381	9	1248068	1250665	0.81	0.83	0.87	478.073954957418	362.54955925398	115.524395703439	247.025163550541	103.179	96.0057	107.482	111.293	121.154	113.039	133.933	141.13	155.676	88.5652	91.4292	94.5896	124.235	131.637	130.829	111.984	115.368	112.617	--
Dop01734	10	15895320	15896833	0.82	0.94	0.86	641.487094612582	439.560634425271	201.926460187311	237.63417423796	2.3395	4.0055	3.1493	4.6723	3.6946	4.2322	8.2981	12.4582	9.7316	1.469	1.2716	2.1356	2.6621	2.879	3.9181	5.29	5.0908	5.9955	--
Dop04861	14	2185166	2189704	0.9	0.9	0.86	594.458623960926	392.491545600172	201.967078360754	190.524467239419	30.3947	26.7502	31.787	54.8423	52.8975	64.4358	88.6885	95.7263	93.7598	38.566	34.7983	34.0148	58.4758	67.609	72.1446	49.4845	54.8805	72.6728	--
Dop05953	14	20803280	20805092	0.86	0.85	0.86	579.988536440591	417.370770612073	162.617765828518	254.753004783555	9.9073	10.5537	9.7257	16.923	16.8621	15.9024	24.2124	25.131	25.8289	10.6008	10.6093	9.6315	19.0346	20.9171	21.8925	12.8092	15.8834	17.8028	--
Dop07409	16	539258	547180	0.86	0.9	0.86	614.711803173217	365.04629073168	249.665512441537	115.380778290143	0.9719	1.0701	1.1612	2.2396	1.9605	2.8142	6.4576	5.3405	4.0471	0.3886	0.5194	0.2771	2.6233	3.3163	2.3869	1.4972	3.5678	3.7837	--
Dop10368	18	22289076	22295764	0.93	0.9	0.86	444.255328380845	361.190413381175	83.0649149996705	278.125498381504	14.8596	15.0497	14.7266	20.1617	21.7372	22.3613	25.7381	24.652	27.1044	16.7046	17.225	14.6407	18.6993	19.5197	20.4022	17.0869	20.159	19.3132	--
Dop10533	19	1105307	1107890	0.83	0.82	0.86	568.761418991404	413.433075388909	155.328343602495	258.104731786415	32.7866	35.7739	32.6573	41.4922	43.6244	45.435	56.9138	57.8729	52.6457	32.7035	34.5758	30.811	47.8394	48.2899	52.643	36.184	40.9262	43.8722	--
Dop13701	3	2727816	2729856	0.8	0.87	0.86	466.89614316796	331.31471166257	135.58143150539	195.73328015718	3.3734	3.624	3.7319	4.3947	4.4311	3.3635	5.8811	5.6924	5.2124	3.6549	3.2823	3.2699	4.6164	4.4138	3.9943	3.5193	4.6802	4.5096	--
Dop13809	3	4745421	4747396	0.83	0.88	0.86	474.555828018903	341.740046466602	132.815781552301	208.924264914301	0.6123	0.7409	0.7361	1.0729	1.2454	0.958	2.079	2.4158	1.5047	0.4732	0.771	0.6085	1.4292	1.2365	1.351	1.2028	1.3489	0.9307	--
Dop14012	3	14635736	14640734	0.81	0.8	0.86	404.33228675927	345.72338267456	58.6089040847091	287.114478589851	6.6078	6.6236	6.3435	8.2445	9.144	8.2999	10.3522	9.9293	10.6837	4.5295	3.9612	4.6844	7.6362	7.6354	8.149	5.7637	5.9579	6.253	--
Dop15435	4	9959773	9965225	0.8	0.93	0.86	746.844753397867	517.483803357916	229.360950039951	288.122853317966	23.4286	22.2887	23.0912	30.0592	26.7391	32.2814	67.7802	59.382	58.5174	29.0111	31.1682	29.7947	28.8298	32.1645	30.9258	38.0846	42.3124	41.005	--
Dop18272	5	26555256	26560360	0.89	0.91	0.86	455.070149877101	370.649128762307	84.4210211147941	286.228107647512	18.6579	17.3693	18.6947	23.8166	25.9902	26.6934	31.8668	31.1519	35.8196	22.6324	21.22	19.7134	22.9406	23.2844	26.336	21.7897	24.4058	25.5455	--
Dop19581	7	1746486	1747386	0.85	0.87	0.86	633.699184502516	416.794167777195	216.905016725321	199.889151051874	12.9633	16.6976	15.0419	37.4512	34.6585	36.9282	73.4063	79.1792	63.9078	11.415	15.0071	13.7521	52.406	54.6882	52.3168	25.2802	38.5152	50.5706	--
Dop20234	7	22569215	22572761	0.81	0.83	0.86	518.750761215699	380.174602683069	138.57615853263	241.59844415044	0.3168	0.3288	0.2941	0.8891	0.7123	0.9268	1.7894	2.0727	1.2909	0.4306	0.2537	0.1857	1.254	1.4014	1.0814	0.5863	1.0211	0.6397	--
Dop20338	7	23646046	23647941	0.89	0.96	0.86	564.405338952733	367.926304163744	196.479034788989	171.447269374754	6.8098	7.6161	5.5125	10.4798	11.3132	11.0491	21.4705	19.597	26.8582	3.8008	4.4299	3.8727	10.2043	11.6336	9.392	15.2977	15.8156	12.917	TF
Dop20732	8	576062	576952	0.81	0.83	0.86	596.792905541401	415.558936551431	181.233968989969	234.324967561462	3.7603	4.7029	5.0968	6.8076	10.0048	9.8872	19.1668	18.9305	13.8482	2.6234	2.1908	2.5231	12.1709	12.4544	14.2707	5.5018	8.1532	11.6622	--
Dop23026	9	14694843	14701852	0.85	0.87	0.86	583.171982650568	376.131164011637	207.040818638932	169.090345372705	23.1221	21.4228	26.6009	30.5345	34.2352	37.772	51.5609	55.8841	46.7066	22.6265	23.1779	19.6152	37.2635	37.9699	41.792	27.7127	30.921	45.2971	--
Dop02474	11	14669951	14673044	0.93	0.93	0.85	617.599308646923	364.571619754684	253.027688892239	111.543930862444	3.8475	3.5913	3.8451	6.5579	6.6197	7.4026	10.4258	10.6675	10.7227	4.082	3.6883	4.2838	6.8576	8.1141	6.7502	5.9198	7.5912	8.7504	--
Dop04058	13	2502517	2505578	0.9	0.89	0.85	496.070669193969	350.603378925301	145.467290268667	205.136088656634	233.516	221.965	237.727	332.035	347.581	342.121	462.62	471.325	422.333	213.539	258.819	263.711	364.635	326.305	369.077	291.002	288.635	381.099	--
Dop05992	14	21157060	21160723	0.81	0.81	0.85	384.575878744983	350.000823710212	34.5750550347708	315.425768675441	32.2862	31.6621	32.1715	67.032	62.2169	71.9969	97.0129	87.8127	95.7419	47.5191	53.6942	47.2791	63.4884	57.6271	61.9237	37.1372	40.6808	51.2285	--
Dop07768	16	12906739	12910318	0.91	0.98	0.85	679.530147350761	415.307301586428	264.222845764333	151.084455822095	10.9759	10.7396	8.2893	30.5847	28.5735	27.606	63.0737	77.7325	79.9645	10.4258	10.8273	10.54	30.5654	24.5793	26.4178	44.8004	42.3076	45.4664	--
Dop08799	17	16332052	16335073	0.87	0.84	0.85	411.150448074681	357.766810713616	53.383637361065	304.383173352551	9.008	7.1	7.6428	21.5719	18.6579	20.5022	26.197	28.9077	28.4661	12.1352	12.6668	11.5393	18.3534	19.1012	18.0854	12.6003	12.1231	12.7801	--
Dop09430	18	1664533	1666108	0.81	0.82	0.85	484.142666578665	356.873875932399	127.268790646266	229.605085286133	23.562	25.1143	23.5472	35.5727	38.067	35.4328	63.8619	48.9016	63.0107	17.9958	19.1228	16.3877	49.0622	45.0245	53.5341	31.3561	36.1791	36.9048	--
Dop13147	2	18665394	18668327	0.84	0.89	0.85	617.563382250772	357.902765619253	259.660616631519	98.2421489877337	4.0588	3.2251	4.5619	5.0401	5.9571	6.1715	10.526	11.4467	8.2792	4.5095	3.6264	3.1686	6.7999	8.5047	6.7028	6.9955	7.1053	7.0417	--
Dop18864	6	6849262	6851377	0.81	0.94	0.85	681.344531727593	423.066046132953	258.278485594639	164.787560538314	6.9057	8.8752	7.5331	8.3359	9.3645	8.4774	16.3463	15.8639	17.4229	6.6412	6.6307	6.8037	7.3502	8.9487	8.3401	9.8354	13.9605	11.7569	--
Dop20889	8	1648261	1652354	0.8	0.81	0.85	411.345637924336	320.326741242179	91.0188966821567	229.307844560023	5.1344	5.7343	5.6417	8.245	7.6316	9.0121	13.8213	11.2378	10.8204	5.9722	5.8051	6.4231	9.6622	9.2272	9.054	4.9815	7.2203	9.5707	--
Dop02594	11	15913730	15917333	0.89	0.9	0.84	545.719045413942	320.126020933149	225.593024480792	94.5329964523567	7.9606	9.4675	9.1306	12.8058	12.6016	12.2735	19.1424	22.5657	17.8936	3.3938	3.6331	3.0769	11.5497	14.4965	13.0338	13.0891	13.6586	13.9195	TF
Dop08106	16	15774907	15775919	0.85	0.8	0.84	483.640534446044	379.970077635973	103.670456810072	276.299620825901	33.6032	27.8885	27.2139	64.5724	78.3478	80.5589	109.755	96.1979	104.466	32.2381	33.1928	31.4036	82.3245	72.2466	85.5619	35.8396	42.6969	61.0489	--
Dop09877	18	18542622	18544962	0.82	0.91	0.84	522.77525722421	370.065642028123	152.709615196087	217.356026832036	21.0305	20.9579	20.0609	27.7586	22.8709	29.1819	42.1843	40.4046	36.1263	24.6973	26.2881	24.6439	26.5078	28.2621	23.8475	28.201	26.7724	31.9213	--
Dop10609	19	1796249	1799363	0.89	0.88	0.84	556.293857430349	342.084029836356	214.209827593993	127.874202242364	28.0602	28.6841	28.3217	35.4349	35.3772	37.3267	44.7275	50.7371	43.82	21.7829	22.0954	22.9363	36.2933	37.1975	41.1527	34.2461	34.909	38.4237	--
Dop10956	19	12954638	12963218	0.9	0.89	0.84	419.593026522938	291.572507919626	128.020518603313	163.551989316313	8.5883	8.1374	7.6762	9.6842	11.2975	10.1125	12.0275	12.1538	13.8733	7.9773	7.4541	6.6648	9.9789	11.2626	9.6619	9.3945	10.1286	10.6103	--
Dop11142	19	17371547	17376368	0.86	0.87	0.84	308.178098975163	259.944033679918	48.2340652952445	211.709968384674	2.513	1.9743	2.3124	5.1542	3.7681	4.0674	5.2457	6.9141	7.29	1.8379	1.5072	1.7524	4.4175	3.2229	3.1396	3.965	1.7518	3.5104	--
Dop12414	2	2033426	2035642	0.89	0.91	0.84	375.935058907042	299.245331667483	76.6897272395593	222.555604427924	1.8966	1.6167	1.8075	3.1716	3.9007	3.3912	5.9796	5.0957	4.3278	1.9659	2.4949	1.4459	3.0419	2.8897	2.2496	3.0993	3.6515	2.3424	--
Dop14420	4	640908	641780	0.81	0.89	0.84	366.268825946524	275.433325771307	90.8355001752162	184.597825596091	0.2665	0.1735	0.7315	0.5396	0.6264	0.834	1.5461	1.2151	1.5893	0.2975	0.3272	0.1797	0.4529	0.8746	0.4023	1.0777	0.898	0.4213	--
Dop16107	5	119563	121957	0.89	0.9	0.84	551.021854656037	335.068846183465	215.953008472572	119.115837710893	0.8523	0.4491	0.5198	4.8689	7.04	5.9052	13.1437	15.9596	12.5763	0.4893	0.5232	0.3009	8.5415	8.8434	8.749	6.2446	10.8846	5.6299	--
Dop18154	5	25680420	25685236	0.86	0.87	0.84	622.493879112324	361.521743479251	260.972135633073	100.549607846178	41.9003	39.266	42.569	53.4507	53.801	55.0246	81.4236	84.6517	78.2091	32.2495	32.5305	29.3469	70.9268	67.4115	67.3859	55.161	63.386	63.344	--
Dop20478	7	24775535	24777966	0.83	0.87	0.84	379.403508699133	292.130794998301	87.2727137008321	204.858081297469	20.4207	20.8424	20.6957	26.9234	27.9716	23.0997	32.2145	34.8742	38.3394	23.8275	24.3513	24.302	28.4562	29.6545	27.552	27.2567	26.7305	27.0313	--
Dop00967	10	138549	141660	0.88	0.91	0.83	477.153873746459	297.452413733866	179.701460012593	117.750953721273	4.1569	4.3314	3.8762	5.6581	4.9382	4.679	6.8454	7.2608	6.4967	4.1228	4.6662	4.032	5.4085	5.6432	5.5306	5.7281	5.8107	5.0972	--
Dop01439	10	4142991	4150218	0.8	0.83	0.83	270.06941654705	238.088587603197	31.9808289438534	206.107758659344	36.7338	38.4662	40.3744	41.9427	42.0986	44.1883	48.745	46.0338	45.9883	39.1363	37.4284	39.1853	38.1955	39.0844	44.6124	40.4485	40.1966	39.2722	--
Dop06527	15	3893913	3903737	0.87	0.86	0.83	542.353009037499	329.600306102101	212.752702935398	116.847603166702	99.689	96.5618	100.154	108.745	124.758	116.18	145.512	146.663	138.811	79.8328	82.1989	82.1419	122.361	119.608	129.384	104.789	120.458	127.665	--
Dop13241	20	1271569	1273095	0.94	0.92	0.83	540.071793254543	331.704747766983	208.36704548756	123.337702279423	8.9699	8.6074	6.1229	48.5621	39.4658	51.6785	88.9478	81.4259	74.4507	15.3265	18.2226	13.3523	41.8986	46.1208	46.5397	32.1494	44.6976	63.0956	--
Dop13354	20	9027152	9044003	0.86	0.87	0.83	554.579717674823	333.203978172353	221.375739502471	111.828238669882	16.2712	16.997	16.6725	22.7994	21.7009	23.6741	30.6064	36.2074	32.9252	19.2428	18.044	16.5732	27.9678	27.8889	26.65	21.9276	27.5862	26.1975	--
Dop14997	4	5331464	5335379	0.81	0.8	0.83	457.523362817497	312.992278772542	144.531084044955	168.461194727587	4.7506	3.8959	3.8644	6.6037	5.3414	7.1401	8.8218	10.6168	8.3651	3.1943	2.7365	2.8788	6.2655	9.4932	6.6353	5.0352	4.9994	6.5788	--
Dop17105	5	17522800	17529090	0.91	0.91	0.83	603.416369126702	332.290062174163	271.126306952539	61.1637552216242	37.9052	38.1942	37.7633	46.9697	46.3674	48.3827	61.2195	59.3852	60.1794	33.1588	34.436	31.6722	48.2863	48.9936	51.8544	44.3999	49.8213	54.9587	--
Dop20300	7	23314677	23316757	0.83	0.81	0.83	448.796699097239	330.702940141861	118.093758955378	212.609181186483	0.9801	1.1393	1.0142	1.8606	2.0296	2.0812	3.0609	3.0856	2.4851	1.0941	0.8596	0.9439	2.2943	2.8591	1.8672	1.7631	1.4677	1.4988	--
Dop22998	9	14516969	14523382	0.88	0.85	0.83	560.979640695611	373.061188568438	187.918452127173	185.142736441265	15.9287	15.536	15.5626	24.3634	26.3139	27.15	36.685	37.44	32.4224	17.4275	15.6094	14.2074	28.4244	29.6273	31.0141	19.6578	27.975	24.6371	--
Dop02737	11	17199251	17199637	0.81	0.82	0.82	284.998137843176	237.44564572558	47.5524921175958	189.893153607984	0.1202	0.2609	0.275	0.7608	0.5653	1.1288	1.6681	0.9594	1.9207	0	0.4921	0	1.0216	0.9207	0.7261	0.5118	0.9453	0.3564	TF
Dop06226	15	1052262	1055547	0.9	0.84	0.82	485.257553146277	337.81025707831	147.447296067966	190.362961010344	15.6339	11.6777	12.6686	37.9647	36.9402	40.5331	57.6537	56.8199	46.4154	15.1446	17.6289	15.7718	43.4657	38.748	40.7472	25.8033	27.1424	34.8575	--
Dop06666	15	5332839	5346636	0.81	0.81	0.82	522.481473363246	337.90362885613	184.577844507116	153.325784349013	17.0881	16.9168	16.6354	18.9244	19.6036	19.7595	23.7281	24.7154	25.3051	15.0384	14.6045	15.8234	23.1665	23.2431	22.8008	18.3136	21.024	20.3898	--
Dop11584	19	21695744	21697848	0.81	0.88	0.82	590.838707990336	299.284905842738	291.553802147598	7.73110369514018	34.523	34.8299	36.8454	37.2065	36.3254	37.5384	54.8453	57.6154	51.3718	23.4463	25.6544	22.1916	40.2791	42.2167	42.3216	37.705	47.6595	48.1432	--
Dop14459	4	914251	918510	0.87	0.86	0.82	574.724958389296	331.212251777727	243.512706611569	87.6995451661575	1.5188	1.7384	1.4125	7.4562	6.6497	8.1737	16.1029	16.7038	11.9795	1.1365	1.4174	0.9939	10.2305	13.6021	8.3151	6.5536	9.1478	9.4001	--
Dop20655	7	25917877	25920864	0.85	0.82	0.82	570.026733338167	362.530158924357	207.49657441381	155.033584510547	24.1533	21.4134	26.0158	38.5257	44.8204	45.7457	57.7578	70.0861	58.5662	20.2025	20.9473	18.2289	51.202	52.2569	56.5128	32.1802	41.4793	44.5896	--
Dop21615	8	8694164	8697435	0.86	0.83	0.82	529.721106468057	339.672119954539	190.048986513518	149.623133441022	13.324	11.4017	12.1931	16.538	17.8286	17.3579	23.4421	22.8123	20.9035	12.935	13.8942	11.52	18.7455	19.3135	21.1908	14.781	17.4892	18.3298	--
Dop22728	9	7499689	7505631	0.88	0.88	0.82	488.170059914009	298.27921202814	189.890847885869	108.38836414227	23.8875	24.8922	22.9455	28.4391	27.4903	28.6328	33.8525	36.8798	31.4137	23.5605	22.5858	21.1469	28.4513	27.4072	30.8139	25.5244	30.928	29.0245	--
Dop00159	1	1157851	1163119	0.89	0.89	0.81	551.439441595355	291.385002046624	260.054439548731	31.3305624978929	13.699	14.7456	13.3483	22.1369	19.0418	20.8566	29.4011	30.5644	31.024	13.5946	12.3191	12.5096	23.021	24.8131	23.6947	18.7116	27.2178	24.4912	--
Dop01048	10	641178	644256	0.85	0.91	0.81	392.15978502377	250.480506208754	141.679278815016	108.801227393739	1.6267	1.3905	1.9293	2.0378	2.2015	2.5194	4.1238	3.8582	3.3945	0.8437	0.622	0.6461	1.2365	1.9053	1.1411	3.0773	2.3621	2.1593	--
Dop03864	13	803846	808531	0.8	0.85	0.81	342.375355067345	309.358477327689	33.0168777396557	276.341599588033	3.5112	3.8094	3.2528	5.8053	6.3452	5.6413	9.3564	7.7034	9.2473	5.521	5.6206	5.1327	5.9574	4.9354	5.0158	5.5442	5.7669	4.3833	--
Dop08290	17	1730931	1733271	0.95	0.88	0.81	372.820367192919	281.277554623664	91.5428125692546	189.734742054409	19.982	17.8924	15.5653	56.6665	55.3054	55.7108	67.2012	72.9057	77.6821	25.5646	30.0134	23.4497	46.7903	45.2637	52.8249	41.2878	42.7578	40.9744	--
Dop15869	4	23065957	23068510	0.8	0.86	0.81	523.913645748229	267.901975381326	256.011670366903	11.8903050144229	2.3705	2.0406	2.4359	2.6086	2.6648	2.5801	3.9969	5.1984	3.7865	1.697	1.3972	1.3606	2.3768	3.7205	3.0729	2.9885	3.7041	3.2587	--
Dop16547	5	3605327	3606988	0.83	0.8	0.81	286.792422430366	252.347555193661	34.4448672367047	217.902687956956	15.0632	15.2487	13.4058	24.1297	24.1855	21.8593	23.199	28.3716	34.3176	15.0019	15.9561	14.0612	21.9194	20.8267	20.4578	16.5054	16.2573	17.0135	--
Dop19553	7	1402328	1403820	0.82	0.85	0.81	249.200377949773	212.555933779962	36.6444441698106	175.911489610152	2.5871	2.142	2.8289	5.0403	3.9606	3.5684	4.8082	7.1394	6.5612	1.026	0.9055	1.4151	2.8509	3.0534	2.1584	3.912	2.8674	1.5472	--
Dop04277	13	6628873	6630942	0.84	0.8	0.8	544.734899874516	333.555690687436	211.17920918708	122.376481500356	3.5565	2.3269	3.2705	6.047	6.1581	7.6884	10.4429	11.2334	8.7311	2.8184	1.8055	1.9827	8.6665	9.652	8.0742	4.7956	7.196	6.1697	--
Dop04476	13	16309029	16310874	0.87	0.84	0.8	543.908081737562	313.411051923718	230.497029813845	82.9140221098733	33.9003	40.016	49.3697	83.2323	79.7576	97.3394	133.545	130.83	131.489	29.6924	35.3994	25.1778	99.6309	103.195	122.002	62.8917	93.4734	102.494	--
Dop04769	14	1379007	1382493	0.84	0.86	0.8	537.915745365151	273.169665233805	264.746080131346	8.42358510245822	3.3403	2.4784	3.7323	6.0007	7.3325	6.9983	13.921	13.5229	11.5502	4.7144	4.3015	4.098	8.8542	8.6308	10.0274	5.638	10.1981	11.3996	--
Dop08963	17	18755758	18757902	0.82	0.91	0.8	499.572886443039	285.77494382361	213.797942619429	71.9770012041819	2.6049	1.4773	1.9861	3.1468	2.644	3.5199	5.3011	7.2206	8.1328	2.5774	2.6652	2.062	3.9522	3.6914	3.2175	4.5358	4.5879	5.2646	--
Dop12803	2	14335740	14387807	0.85	0.84	0.8	519.899543568424	288.354585841295	231.544957727129	56.8096281141653	8.7243	8.196	9.1576	10.0848	12.0754	11.3257	15.3007	15.6091	13.0427	9.6821	8.3379	8.5098	12.3547	13.5552	12.9367	11.6982	11.4067	12.7339	--
Dop17711	5	22406759	22411602	0.85	0.85	0.8	268.645057120285	210.844048694761	57.8010084255238	153.043040269238	0.1655	0.4488	0.3784	0.9946	0.7778	1.359	1.878	1.5087	1.3214	0.4156	0.2962	0.1859	0.6025	0.4072	0.6869	0.3081	0.5575	1.1443	TF
Dop20265	7	22942801	22948559	0.82	0.81	0.8	305.566026872359	231.096642836876	74.4693840354828	156.627258801393	1.9586	2.3265	1.7112	3.8174	2.8563	3.4669	3.7862	5.573	4.2779	1.9469	1.5943	1.9114	3.2795	3.9721	2.6978	2.0841	3.163	2.6556	--

## Sheet: Table S9
Table S9 List of 63 commonly DAMs in the H1 vs L1, H2 vs L2, and H3 vs L3.
Index	Class	H1_1	H1_2	H1_3	L1_1	L1_2	L1_3	H2_1	H2_2	H2_3	L2_1	L2_2	L2_3	H3_1	H3_2	H3_3	L3_1	L3_2	L3_3
MEDN0823	Amino acids and derivatives	-0.919304	-0.812792	-0.718821	0.856921	1.49443	0.0995668	-0.606161	-1.06797	-0.937343	1.15044	1.06411	0.396934	-0.715246	-0.922218	-0.919663	0.635674	0.44011	1.48134
MEDL00348	Amino acids and derivatives	-0.957469	-0.558109	-0.885362	1.64277	0.409114	0.349057	-0.655895	-1.15776	-0.746388	0.544399	0.592793	1.42285	-0.883311	-0.90277	-0.905135	0.761097	0.697148	1.23297
MW0110214	Amino acids and derivatives	-0.806652	-0.920252	-0.738372	1.35438	0.0525225	1.05838	0.737554	1.02516	0.958264	-0.961685	-0.964483	-0.794811	-0.643477	-0.30877	-1.06014	1.80314	0.320811	-0.111566
MW0156750	Amino acids and derivatives	-0.909088	-0.890544	-0.0336436	-0.612672	1.14342	1.30253	0.522455	1.16806	0.880459	-0.741118	-0.488311	-1.34155	1.67113	0.705927	-0.176026	-0.530618	-0.860604	-0.809813
MW0107880	Amino acids and derivatives	-0.758112	-0.791859	-0.791867	1.04642	-0.138777	1.4342	-1.17075	-0.360804	-1.02158	0.843566	1.23071	0.478851	-0.825739	-0.828727	-0.850583	1.56912	0.530256	0.405675
MW0144217	Amino acids and derivatives	-0.680195	-0.641639	-1.0346	1.3023	-0.106835	1.16096	-0.667064	-0.819935	-0.68307	0.0222789	0.329197	1.81859	-0.762227	-0.90909	-0.950426	1.0776	0.362288	1.18186
MW0158703	Amino acids and derivatives	-0.132308	-1.14735	-1.12203	0.808243	1.28883	0.304611	-0.484557	-1.04144	-0.300069	-0.000378162	1.89369	-0.0672475	-0.947535	-0.939208	-0.770419	0.533697	0.853008	1.27046
MW0146099	Amino acids and derivatives	-0.850746	-0.896559	-0.892937	1.02728	0.407137	1.20583	-0.673066	-1.00573	-0.895843	0.546603	1.44859	0.579444	-0.751302	-0.606581	-1.03055	0.76209	0.070771	1.55557
MW0146101	Amino acids and derivatives	-0.715738	-0.612167	-0.397939	1.96599	0.054059	-0.29421	0.218169	1.59107	0.60374	-0.853769	-0.54306	-1.01615	1.17761	1.3742	-0.610444	-0.623695	-0.440841	-0.87683
MW0144792	Amino acids and derivatives	-0.205856	-0.756603	-0.781886	1.87726	-0.413499	0.280579	-0.95631	-1.01509	-0.685021	0.848428	1.24425	0.563747	-0.859733	-0.880584	-0.904089	0.407513	1.1268	1.11009
MW0154287	Amino acids and derivatives	-0.647594	-0.647034	-0.65273	1.93078	-0.0544791	0.0710612	-0.748703	-1.00739	-0.959613	0.958577	1.02195	0.735182	-0.833113	-0.735224	-0.919081	0.72359	0.233249	1.53058
MW0155501	Amino acids and derivatives	-0.879585	-0.821711	-0.747009	0.0339894	1.40399	1.01033	-0.4744	-0.686779	-0.709199	0.142331	1.93337	-0.205319	-1.01375	-0.558861	-0.79379	0.265889	0.436608	1.6639
MW0158627	Amino acids and derivatives	0.128812	0.44829	1.30412	-1.29175	0.492468	-1.08193	-0.181364	-0.949806	-1.02592	1.23081	1.19409	-0.267812	-0.804348	-0.818848	-0.853671	0.485161	0.389664	1.60204
MW0155341	Amino acids and derivatives	1.05814	1.18918	0.0950093	-1.41253	-0.586686	-0.343117	0.457502	1.2142	0.869191	-0.80542	-0.41703	-1.31844	1.79018	0.538026	-0.309599	-0.560214	-0.856901	-0.601497
MW0061096	GP	-0.83166	-0.855081	-0.859512	1.52047	0.497507	0.528276	-0.900001	-0.899458	-0.879841	1.25658	0.622481	0.80024	-0.703854	-0.534891	-0.590488	1.95118	0.105251	-0.227199
MW0061091	GP	-1.1582	-0.676865	-0.773087	1.34214	0.6369	0.629118	-0.91017	-0.889848	-0.915507	1.13016	0.730816	0.854545	-0.674511	-0.730253	-0.891708	1.73845	0.418126	0.139892
MW0012813	GP	-0.755458	-0.854964	-0.84623	1.60962	0.551185	0.295844	-0.951974	-0.787288	-0.894856	1.35758	0.725914	0.550626	-0.716397	-0.963288	-1.02751	1.10227	0.792661	0.812266
MW0012967	GP	-1.00679	-0.776408	-0.872056	1.29757	0.584655	0.773036	-0.855121	-0.811383	-1.03108	1.18363	0.745219	0.768744	-0.78325	-0.938394	-0.88564	1.40849	0.501455	0.697341
MW0161583	GP	-0.800544	-0.937837	-0.959473	1.19067	0.701138	0.806046	-0.858912	-0.861275	-0.879798	1.35089	0.890453	0.358645	-0.953972	-0.704144	-1.02675	1.19719	0.73945	0.748234
MEDN1251	GP	-0.769328	-0.55737	-0.819685	1.72161	-0.218567	0.643343	-0.35458	-0.807395	-1.06024	1.08225	1.36913	-0.229162	-0.523252	-0.851451	-0.918482	1.51172	-0.14171	0.923175
MW0012810	GP	0.296732	0.675929	1.52272	-0.632602	-0.95619	-0.90659	1.20363	1.01363	0.426737	-0.795276	-0.937994	-0.910728	1.09574	0.702129	0.655226	-1.47359	-0.825803	-0.153701
MW0055593	GP	-0.596196	1.38044	1.19633	-0.659426	-0.650798	-0.670346	0.302295	1.01637	1.27471	-0.905873	-0.787695	-0.899807	0.578369	0.406569	1.53519	-0.793622	-0.755756	-0.970755
MW0055594	GP	0.995988	0.537827	1.04498	-0.336764	-1.11989	-1.12214	0.64298	1.30166	0.708533	-1.01387	-0.916203	-0.723101	0.210066	0.862614	1.43234	-0.717433	-1.04829	-0.73929
MW0012955	GP	0.507479	0.248619	1.61775	-0.535369	-1.12773	-0.710745	1.06647	0.891997	0.748971	-0.698341	-1.01129	-0.997807	1.15617	0.323422	1.09303	-1.15096	-0.830606	-0.591047
MW0061151	GP	1.43754	1.11729	-0.567608	-0.613151	-0.833587	-0.540489	0.142594	-0.915424	-0.937769	1.20711	-0.664331	1.16782	-0.329727	-0.290247	-1.15509	-0.0653714	-0.0218305	1.86227
MW0011914	GP	-0.242075	-0.0593391	1.98573	-0.693603	-0.602439	-0.38827	0.721421	0.100424	1.58509	-0.674778	-0.839112	-0.893044	-0.0626593	-0.169831	1.96574	-0.785397	-0.337832	-0.610019
MW0131167	Benzene and substituted derivatives	-0.830072	-0.85953	-0.79886	1.40809	0.968962	0.111412	-0.742372	-1.05708	-0.822358	0.630126	1.36647	0.625209	-0.925349	-0.998285	-0.714371	0.497497	0.848396	1.29211
MW0052782	Benzene and substituted derivatives	-0.726216	-0.644452	-0.848017	1.48651	-0.289813	1.02199	-0.713045	-0.69077	-0.746359	0.319653	1.83171	-0.00119336	-0.980167	-0.772215	-0.663824	1.49786	0.86967	0.0486719
MW0134235	Benzene and substituted derivatives	-0.663298	-0.224363	-1.15907	0.400098	-0.0851092	1.73174	-0.510921	-0.584948	-0.524705	-0.209837	-0.180753	2.01116	-0.806868	-0.930154	-0.0845668	0.169944	-0.194908	1.84655
MW0000818	Benzene and substituted derivatives	-0.681431	-0.795864	-1.05838	1.16759	0.192627	1.17546	-0.768138	-0.876417	-0.728043	0.341797	1.69838	0.332426	-0.697637	-0.72225	-0.880396	1.29626	-0.216403	1.22043
MW0134266	Benzene and substituted derivatives	-0.723491	-0.408888	-1.17041	0.613335	0.0910016	1.59845	-1.05721	-0.911713	-0.517989	0.658142	0.332392	1.49638	1.93473	0.18742	-0.458033	-0.787493	-0.499699	-0.376921
MW0131269	Benzene and substituted derivatives	-0.892753	-0.804005	-0.428464	1.70284	-0.227057	0.649441	-0.670344	-1.04791	-0.689103	0.673231	1.58149	0.152634	-1.18571	-0.541627	-0.729093	0.185649	1.4151	0.855681
MW0141853	Benzene and substituted derivatives	-0.839467	-0.403737	-0.971028	1.72209	0.0194617	0.47268	-0.594382	-0.776269	-0.713426	0.354101	1.84308	-0.113109	-0.92675	-0.698098	-1.02442	0.464073	1.11948	1.06572
MW0115973	Benzene and substituted derivatives	-0.87269	-0.783331	-0.785444	0.850266	1.50938	0.0818166	-0.672235	-1.03459	-0.811296	1.28552	1.06757	0.165033	-0.745703	-0.931457	-0.934993	0.72362	0.499742	1.38879
MW0143823	Others	-0.657745	-0.624877	-0.581994	1.95664	-0.0984608	0.00643539	-0.921555	-0.947751	-0.813555	0.555317	0.96623	1.16132	-0.847066	-0.892108	-0.881235	0.349492	1.20391	1.06701
MW0052783	Others	-0.717314	-0.564145	-0.621556	-0.169446	0.140516	1.93195	0.585003	1.11967	0.948003	-0.629811	-0.834337	-1.18853	1.97403	0.0732575	-0.396927	-0.55135	-0.676731	-0.422283
MW0128517	Others	-0.590728	-0.564757	-0.549659	1.92999	0.261638	-0.486481	-0.70964	-0.737872	-0.165277	1.89037	-0.53415	0.256571	-0.864869	-0.881918	-0.696518	0.482904	0.334329	1.62607
MW0015846	Others	0.946297	1.42591	0.0543976	-1.06877	-0.633029	-0.724809	1.61491	0.86437	-0.651541	-0.516424	-0.872406	-0.438909	0.0627131	0.0277929	1.88046	-0.363564	-0.936164	-0.671243
MW0166648	Others	0.369476	0.6487	1.43424	-0.351242	-0.885096	-1.21608	-0.851469	-0.492928	-0.782714	0.979419	1.52293	-0.37524	1.58666	0.707719	0.125169	-0.711817	-0.87776	-0.829967
MW0152081	Others	0.431874	0.636814	1.37695	-0.229522	-1.06507	-1.15104	-0.804161	-0.800913	-1.05255	1.28952	0.735511	0.632592	-0.684733	1.13949	1.38752	-0.836631	-0.277126	-0.728519
MW0133192	Others	0.774102	1.09688	0.744089	-0.711678	-1.35543	-0.547965	1.53336	-0.500319	0.868369	-0.578527	-0.195216	-1.12767	1.98226	0.0418651	-0.435896	-0.509	-0.67647	-0.402756
MW0132261	Organic acids	-0.936673	-0.874872	-0.923494	0.861203	0.877324	0.996512	-0.448588	-1.48321	-0.562004	1.02754	1.009	0.457269	-0.922942	-0.860492	-0.877938	0.71941	1.31289	0.629074
MW0132576	Organic acids	-1.25608	-0.0704057	-0.890396	1.46776	0.682443	0.0666756	-0.76089	-0.502713	-1.17883	1.21554	0.0897497	1.13714	-0.770866	-0.732061	-0.799875	0.12193	0.443489	1.73738
MW0113634	Organic acids	-1.05399	-0.766327	-0.74977	1.42469	0.408388	0.737008	-1.14432	-0.605534	-0.80621	1.42009	0.490429	0.645542	-0.815999	-0.830738	-0.850729	0.52414	1.57766	0.395668
MW0166539	Organic acids	1.07061	1.38384	-0.555484	-0.872572	-0.926767	-0.0996332	2.03176	-0.338611	-0.272685	-0.392502	-0.497498	-0.530461	-0.754199	-0.77857	-0.631221	0.304279	0.0341075	1.8256
MW0133704	Flavonoids	-0.725666	-0.71784	-0.78053	1.79168	0.0656857	0.366668	-0.87006	-1.12639	-0.602003	1.30223	0.453268	0.84295	-0.760584	-0.859861	-0.903233	1.51068	0.695031	0.317971
MW0138675	Flavonoids	-1.10891	-0.63015	-0.721334	1.56125	0.374814	0.524328	-0.57715	-0.931913	-1.06522	1.34397	0.839494	0.390813	-0.56056	-0.846514	-1.13394	1.4409	0.518118	0.581995
MW0169689	Flavonoids	-0.853617	-0.913344	-0.848429	1.28893	0.366395	0.960068	-0.912217	-0.980553	-0.592945	0.256527	1.50469	0.724499	-0.776794	-0.854097	-0.901758	1.47882	0.763293	0.290532
MW0137948	Flavonoids	-0.898859	-0.913919	-0.923601	0.953987	0.840148	0.942245	-1.05457	-1.42066	0.137577	0.672112	0.755491	0.910047	-0.77873	-0.0335359	-1.32903	-0.111619	0.931699	1.32122
MW0128306	Terpenoids	-0.64506	-0.534232	-0.668495	1.91785	0.257386	-0.327447	-0.490903	-0.661024	-0.565084	-0.0304381	-0.238712	1.98616	-0.627469	-0.750843	-0.83445	1.70401	-0.141313	0.650061
ZINC26165164	Terpenoids	-0.384143	-0.994576	-0.991874	1.43309	0.908197	0.0293026	-0.735292	-0.758843	-0.447511	1.41177	-0.615334	1.14521	-0.331792	0.50547	1.70825	-0.177088	-1.19278	-0.512066
MW0157142	Terpenoids	0.552885	1.442	0.591572	-1.01332	-0.806714	-0.766421	0.532657	1.21756	0.810399	-0.801891	-0.439204	-1.31952	1.73354	0.622019	-0.213342	-0.614095	-0.858159	-0.669966
MW0150693	Terpenoids	1.20989	1.02382	0.392063	-1.01037	-0.741911	-0.873486	0.907021	0.688556	0.995504	-0.999975	-1.268	-0.323105	1.16852	0.376216	0.446564	-0.701018	-1.63755	0.347276
ZINC33831906	Alcohol and amines	-0.683036	-0.675776	-0.652977	1.89505	-0.103476	0.220217	-0.659252	-1.16145	-0.866661	0.808802	1.092	0.786569	-0.843855	-0.902351	-0.893713	0.396881	1.15171	1.09133
MEDP0232	Alcohol and amines	-0.754918	-0.953193	-0.952557	1.23874	0.525568	0.896364	-0.725031	-1.12478	-0.71862	0.52398	1.4274	0.617051	-0.623386	-0.865465	-0.918804	1.61038	0.167329	0.629945
MW0158068	Alcohol and amines	-0.616822	-0.592495	-0.572799	1.95154	-0.327106	0.157677	-1.1967	0.0581513	-1.19877	1.21611	0.660596	0.46061	-0.791886	-0.855325	-0.884303	0.738987	0.301845	1.49068
MW0113931	Alkaloids	-0.90738	-0.913512	-0.909245	1.00927	0.950205	0.770661	-0.558884	-1.19808	-0.275227	0.229215	1.76711	0.0358596	-0.867647	-0.894666	-0.93579	0.73242	0.756278	1.20941
MW0165018	Alkaloids	-0.748726	-0.420035	-0.934481	1.78886	0.422028	-0.107649	1.34842	-0.632716	1.22567	-0.692534	-0.524965	-0.72387	-1.07791	-0.431482	-0.557887	0.0330708	0.220055	1.81416
MW0126505	Heterocyclic compounds	-0.821192	-0.896537	-0.917418	1.05246	0.391289	1.1914	-1.04722	-0.868274	-0.790829	0.668088	1.0347	1.00353	-0.816311	-0.880712	-0.869666	1.48019	0.442101	0.644398
MW0149301	Heterocyclic compounds	1.11204	0.750991	0.811655	-1.19176	-0.843406	-0.639516	0.451341	1.17037	0.934565	-0.782333	-0.458249	-1.3157	1.73316	0.65126	-0.353103	-0.549057	-0.894972	-0.587285
MW0142684	Phenolic acids	-0.817781	-0.933825	-0.80915	0.501307	0.564694	1.49476	-0.506221	-0.653984	-0.732635	0.0190345	-0.0689192	1.94272	-0.675185	-0.937035	-0.997265	1.23126	0.368332	1.00989
MW0052460	Lipids	-0.626474	-0.715628	-0.719328	0.272712	-0.0813069	1.87002	-0.838439	-0.729047	-0.857435	0.110239	1.56922	0.745464	-0.441283	-0.88903	-1.14013	1.02221	0.166708	1.28152
MW0017048	Steroids	1.02983	0.898997	0.777726	-0.720838	-1.12561	-0.860106	-0.691702	1.24951	1.28122	-0.788908	-0.794317	-0.255802	0.729364	1.43452	0.416859	-0.964013	-0.817485	-0.799249
